# Supplementary material for: Data for photoluminescence spectra of natural Cr3+-doped MgAl2O4 spinel during order-disorder transition
Source: Data Brief. 2020 Sep 15;32:106310. doi: 10.1016/j.dib.2020.106310 (PMC7511808; doi:10.1016/j.dib.2020.106310)
Supplement: Supplementary file 2 [file mmc2.zip]

Archive with 14 entries (14 files):
- T1-1100.txt
- T1-1300.txt
- T1-1600.txt
- T1-550.txt
- T1-625.txt
- T1-675.txt
- T1-716.txt
- T1-750.txt
- T1-800.txt
- T1-825.txt
- T1-850.txt
- T1-875.txt
- T1-900.txt
- T1-unheated.txt
