# Supplementary material for: Data for photoluminescence spectra of natural Cr3+-doped MgAl2O4 spinel during order-disorder transition
Source: Data Brief. 2020 Sep 15;32:106310. doi: 10.1016/j.dib.2020.106310 (PMC7511808; doi:10.1016/j.dib.2020.106310)
Supplement: Supplementary file 2 [file mmc2.zip › T1-1100.txt]

	T1-1100℃
14489.0479	0.66117
14489.3099	0.66239
14489.5709	0.66364
14489.8329	0.66491
14490.0949	0.66611
14490.3559	0.66737
14490.6179	0.66861
14490.8799	0.66989
14491.1409	0.67117
14491.4029	0.67247
14491.6649	0.67375
14491.9259	0.67504
14492.1879	0.67632
14492.4499	0.67761
14492.7109	0.67887
14492.9729	0.6801
14493.2349	0.68132
14493.4959	0.68253
14493.7579	0.68378
14494.0199	0.68503
14494.2809	0.68633
14494.5429	0.68764
14494.8049	0.68907
14495.0659	0.69054
14495.3279	0.69209
14495.5899	0.69365
14495.8509	0.69528
14496.1129	0.69697
14496.3749	0.69873
14496.6359	0.70048
14496.8979	0.70235
14497.1599	0.70426
14497.4219	0.7062
14497.6829	0.7082
14497.9449	0.71019
14498.2069	0.71223
14498.4679	0.71427
14498.7299	0.71635
14498.9919	0.7184
14499.2529	0.72044
14499.5149	0.72249
14499.7769	0.72452
14500.0379	0.72653
14500.2999	0.72847
14500.5619	0.73037
14500.8229	0.73227
14501.0849	0.73415
14501.3469	0.73602
14501.6079	0.73789
14501.8699	0.73974
14502.1319	0.74168
14502.3929	0.74371
14502.6549	0.74575
14502.9169	0.74775
14503.1779	0.7498
14503.4399	0.75187
14503.7019	0.75406
14503.9629	0.7563
14504.2249	0.75858
14504.4869	0.76088
14504.7479	0.76329
14505.0099	0.76574
14505.2719	0.76822
14505.5329	0.77069
14505.7949	0.77318
14506.0569	0.77564
14506.3179	0.77813
14506.5799	0.78064
14506.8419	0.78311
14507.1029	0.7856
14507.3649	0.78807
14507.6269	0.79054
14507.8879	0.79295
14508.1499	0.79529
14508.4119	0.7976
14508.6739	0.79992
14508.9349	0.80221
14509.1969	0.80449
14509.4589	0.80674
14509.7199	0.80899
14509.9819	0.81127
14510.2439	0.81348
14510.5049	0.81562
14510.7669	0.81774
14511.0289	0.81988
14511.2899	0.82201
14511.5519	0.82412
14511.8139	0.82619
14512.0749	0.82822
14512.3369	0.83025
14512.5989	0.83225
14512.8599	0.83418
14513.1219	0.83605
14513.3839	0.83791
14513.6449	0.83974
14513.9069	0.84151
14514.1689	0.84331
14514.4299	0.84512
14514.6919	0.84694
14514.9539	0.8488
14515.2149	0.8507
14515.4769	0.8526
14515.7389	0.85445
14515.9999	0.85629
14516.2619	0.85814
14516.5239	0.86001
14516.7849	0.8619
14517.0469	0.8638
14517.3089	0.86567
14517.5699	0.86756
14517.8319	0.86946
14518.0939	0.87133
14518.3549	0.87318
14518.6169	0.87506
14518.8789	0.87694
14519.1409	0.8788
14519.4019	0.88061
14519.6639	0.8824
14519.9259	0.88416
14520.1869	0.8859
14520.4489	0.88761
14520.7109	0.88925
14520.9719	0.89092
14521.2339	0.89259
14521.4959	0.89421
14521.7569	0.89576
14522.0189	0.89735
14522.2809	0.89893
14522.5419	0.90052
14522.8039	0.90207
14523.0659	0.90354
14523.3269	0.90497
14523.5889	0.90635
14523.8509	0.90771
14524.1119	0.90903
14524.3739	0.91035
14524.6359	0.91166
14524.8969	0.91292
14525.1589	0.91413
14525.4209	0.91532
14525.6819	0.9165
14525.9439	0.91768
14526.2059	0.91887
14526.4669	0.92007
14526.7289	0.92128
14526.9909	0.92251
14527.2519	0.92374
14527.5139	0.92499
14527.7759	0.92628
14528.0369	0.92765
14528.2989	0.92908
14528.5609	0.93053
14528.8219	0.93203
14529.0839	0.93359
14529.3459	0.93513
14529.6069	0.93668
14529.8689	0.93827
14530.1309	0.93984
14530.3929	0.9414
14530.6539	0.94291
14530.9159	0.94439
14531.1779	0.94584
14531.4389	0.9473
14531.7009	0.9487
14531.9629	0.95
14532.2239	0.95128
14532.4859	0.95256
14532.7479	0.95375
14533.0089	0.95493
14533.2709	0.95602
14533.5329	0.95707
14533.7939	0.95808
14534.0559	0.95902
14534.3179	0.95991
14534.5789	0.96079
14534.8409	0.96164
14535.1029	0.96248
14535.3639	0.96336
14535.6259	0.96428
14535.8879	0.96522
14536.1489	0.96618
14536.4109	0.96721
14536.6729	0.96826
14536.9339	0.96931
14537.1959	0.97039
14537.4579	0.97148
14537.7189	0.97256
14537.9809	0.97364
14538.2429	0.97474
14538.5039	0.9758
14538.7659	0.97684
14539.0279	0.97791
14539.2889	0.97898
14539.5509	0.98001
14539.8129	0.98106
14540.0739	0.9821
14540.3359	0.98308
14540.5979	0.98402
14540.8599	0.98485
14541.1209	0.98556
14541.3829	0.98628
14541.6449	0.98687
14541.9059	0.98744
14542.1679	0.9879
14542.4299	0.98842
14542.6909	0.98882
14542.9529	0.98921
14543.2149	0.98958
14543.4759	0.98993
14543.7379	0.99024
14543.9999	0.99055
14544.2609	0.99082
14544.5229	0.99105
14544.7849	0.9913
14545.0459	0.99152
14545.3079	0.99172
14545.5699	0.99188
14545.8309	0.99207
14546.0929	0.99229
14546.3549	0.99251
14546.6159	0.99278
14546.8779	0.99309
14547.1399	0.99345
14547.4009	0.99382
14547.6629	0.99421
14547.9249	0.99463
14548.1859	0.99502
14548.4479	0.99538
14548.7099	0.99572
14548.9709	0.99611
14549.2329	0.99653
14549.4949	0.99694
14549.7559	0.99739
14550.0179	0.99777
14550.2799	0.9981
14550.5409	0.99841
14550.8029	0.99872
14551.0649	0.99899
14551.3259	0.99923
14551.5879	0.99942
14551.8499	0.99959
14552.1119	0.99973
14552.3729	0.99988
14552.6349	0.99995
14552.8969	1
14553.1579	1
14553.4199	0.99998
14553.6819	0.99996
14553.9429	0.9999
14554.2049	0.99981
14554.4669	0.99972
14554.7279	0.99956
14554.9899	0.99942
14555.2519	0.99922
14555.5129	0.99891
14555.7749	0.99861
14556.0369	0.99825
14556.2979	0.99792
14556.5599	0.99752
14556.8219	0.99712
14557.0829	0.99669
14557.3449	0.99622
14557.6069	0.99568
14557.8679	0.99512
14558.1299	0.99457
14558.3919	0.99404
14558.6529	0.99352
14558.9149	0.99284
14559.1769	0.99211
14559.4379	0.99138
14559.6999	0.99061
14559.9619	0.98981
14560.2229	0.98884
14560.4849	0.98782
14560.7469	0.98676
14561.0079	0.98555
14561.2699	0.98427
14561.5319	0.98297
14561.7929	0.98152
14562.0549	0.97999
14562.3169	0.97842
14562.5789	0.9768
14562.8399	0.97511
14563.1019	0.9733
14563.3639	0.97144
14563.6249	0.96959
14563.8869	0.96774
14564.1489	0.9659
14564.4099	0.96396
14564.6719	0.96203
14564.9339	0.96002
14565.1949	0.95799
14565.4569	0.9559
14565.7189	0.95372
14565.9799	0.95147
14566.2419	0.94913
14566.5039	0.94649
14566.7649	0.94377
14567.0269	0.94087
14567.2889	0.93797
14567.5499	0.93475
14567.8119	0.93136
14568.0739	0.9277
14568.3349	0.9241
14568.5969	0.92015
14568.8589	0.91616
14569.1199	0.9119
14569.3819	0.90768
14569.6439	0.90333
14569.9049	0.8989
14570.1669	0.89441
14570.4289	0.88985
14570.6899	0.88524
14570.9519	0.88065
14571.2139	0.876
14571.4749	0.87145
14571.7369	0.86695
14571.9989	0.86245
14572.2599	0.85794
14572.5219	0.85345
14572.7839	0.84894
14573.0449	0.84445
14573.3069	0.83991
14573.5689	0.83535
14573.8309	0.83067
14574.0919	0.82598
14574.3539	0.82118
14574.6159	0.81634
14574.8769	0.81146
14575.1389	0.80653
14575.4009	0.80149
14575.6619	0.7964
14575.9239	0.79126
14576.1859	0.78608
14576.4469	0.78088
14576.7089	0.77561
14576.9709	0.7703
14577.2319	0.76496
14577.4939	0.75957
14577.7559	0.75415
14578.0169	0.7487
14578.2789	0.74325
14578.5409	0.73783
14578.8019	0.73254
14579.0639	0.72726
14579.3259	0.72208
14579.5869	0.71697
14579.8489	0.71186
14580.1109	0.7069
14580.3719	0.70202
14580.6339	0.69722
14580.8959	0.69243
14581.1569	0.68768
14581.4189	0.683
14581.6809	0.67842
14581.9419	0.67388
14582.2039	0.66941
14582.4659	0.66498
14582.7269	0.66061
14582.9889	0.65626
14583.2509	0.65197
14583.5119	0.64764
14583.7739	0.64333
14584.0359	0.63899
14584.2979	0.63461
14584.5589	0.63019
14584.8209	0.62574
14585.0829	0.62129
14585.3439	0.61687
14585.6059	0.61244
14585.8679	0.60802
14586.1289	0.60361
14586.3909	0.59923
14586.6529	0.5949
14586.9139	0.59057
14587.1759	0.58633
14587.4379	0.58219
14587.6989	0.57808
14587.9609	0.57408
14588.2229	0.57011
14588.4839	0.56621
14588.7459	0.56235
14589.0079	0.55855
14589.2689	0.55482
14589.5309	0.55112
14589.7929	0.54742
14590.0539	0.54376
14590.3159	0.54009
14590.5779	0.53641
14590.8389	0.53272
14591.1009	0.52898
14591.3629	0.52521
14591.6239	0.52141
14591.8859	0.51758
14592.1479	0.51374
14592.4089	0.50993
14592.6709	0.50617
14592.9329	0.50245
14593.1939	0.49874
14593.4559	0.49507
14593.7179	0.49143
14593.9789	0.48777
14594.2409	0.48421
14594.5029	0.4807
14594.7649	0.47724
14595.0259	0.47395
14595.2879	0.47076
14595.5499	0.46756
14595.8109	0.46443
14596.0729	0.46144
14596.3349	0.45848
14596.5959	0.45556
14596.8579	0.45276
14597.1199	0.44999
14597.3809	0.44725
14597.6429	0.44458
14597.9049	0.44194
14598.1659	0.43936
14598.4279	0.43678
14598.6899	0.4342
14598.9509	0.4317
14599.2129	0.42924
14599.4749	0.42684
14599.7359	0.42451
14599.9979	0.42224
14600.2599	0.42006
14600.5209	0.41792
14600.7829	0.41584
14601.0449	0.41384
14601.3059	0.41184
14601.5679	0.40989
14601.8299	0.40793
14602.0909	0.40604
14602.3529	0.40417
14602.6149	0.40234
14602.8759	0.40054
14603.1379	0.39877
14603.3999	0.39698
14603.6609	0.39522
14603.9229	0.39348
14604.1849	0.3918
14604.4459	0.39012
14604.7079	0.38844
14604.9699	0.38679
14605.2309	0.38515
14605.4929	0.38351
14605.7549	0.38187
14606.0169	0.38024
14606.2779	0.37858
14606.5399	0.37692
14606.8019	0.37528
14607.0629	0.37362
14607.3249	0.37195
14607.5869	0.37027
14607.8479	0.36859
14608.1099	0.3669
14608.3719	0.36516
14608.6329	0.36336
14608.8949	0.36144
14609.1569	0.35945
14609.4179	0.35732
14609.6799	0.35514
14609.9419	0.35277
14610.2029	0.35043
14610.4649	0.34792
14610.7269	0.34539
14610.9879	0.3427
14611.2499	0.33992
14611.5119	0.33708
14611.7729	0.33431
14612.0349	0.33133
14612.2969	0.32834
14612.5579	0.32527
14612.8199	0.32211
14613.0819	0.31896
14613.3429	0.31571
14613.6049	0.31236
14613.8669	0.30901
14614.1279	0.30561
14614.3899	0.30215
14614.6519	0.29867
14614.9129	0.29518
14615.1749	0.29168
14615.4369	0.28814
14615.6979	0.28462
14615.9599	0.28104
14616.2219	0.27745
14616.4839	0.27382
14616.7449	0.27012
14617.0069	0.26637
14617.2689	0.26256
14617.5299	0.25875
14617.7919	0.25493
14618.0539	0.25109
14618.3149	0.24719
14618.5769	0.24329
14618.8389	0.23938
14619.0999	0.23549
14619.3619	0.23159
14619.6239	0.22769
14619.8849	0.22377
14620.1469	0.21984
14620.4089	0.21591
14620.6699	0.21199
14620.9319	0.20805
14621.1939	0.20412
14621.4549	0.20026
14621.7169	0.19641
14621.9789	0.19261
14622.2399	0.18883
14622.5019	0.18514
14622.7639	0.18147
14623.0249	0.17787
14623.2869	0.17438
14623.5489	0.17091
14623.8099	0.16754
14624.0719	0.16421
14624.3339	0.1609
14624.5949	0.15762
14624.8569	0.15439
14625.1189	0.15122
14625.3799	0.14808
14625.6419	0.14499
14625.9039	0.1419
14626.1649	0.13889
14626.4269	0.13591
14626.6889	0.13298
14626.9499	0.1301
14627.2119	0.12722
14627.4739	0.12436
14627.7359	0.12154
14627.9969	0.11878
14628.2589	0.11607
14628.5209	0.11343
14628.7819	0.11083
14629.0439	0.10827
14629.3059	0.1058
14629.5669	0.10337
14629.8289	0.10097
