# Supplementary material for: Data for photoluminescence spectra of natural Cr3+-doped MgAl2O4 spinel during order-disorder transition
Source: Data Brief. 2020 Sep 15;32:106310. doi: 10.1016/j.dib.2020.106310 (PMC7511808; doi:10.1016/j.dib.2020.106310)
Supplement: Supplementary file 2 [file mmc2.zip › T1-1300.txt]

	T1-1300℃
14489.0479	0.6074
14489.3099	0.60847
14489.5709	0.60965
14489.8329	0.61089
14490.0949	0.61218
14490.3559	0.61353
14490.6179	0.61486
14490.8799	0.6162
14491.1409	0.61755
14491.4029	0.61902
14491.6649	0.62054
14491.9259	0.62206
14492.1879	0.62355
14492.4499	0.62499
14492.7109	0.62643
14492.9729	0.62791
14493.2349	0.62945
14493.4959	0.63098
14493.7579	0.63259
14494.0199	0.63421
14494.2809	0.63583
14494.5429	0.63741
14494.8049	0.63903
14495.0659	0.64071
14495.3279	0.64241
14495.5899	0.64409
14495.8509	0.6458
14496.1129	0.64755
14496.3749	0.64935
14496.6359	0.65112
14496.8979	0.65298
14497.1599	0.65494
14497.4219	0.65698
14497.6829	0.6591
14497.9449	0.66122
14498.2069	0.66338
14498.4679	0.66557
14498.7299	0.66784
14498.9919	0.67014
14499.2529	0.67259
14499.5149	0.67498
14499.7769	0.67741
14500.0379	0.67985
14500.2999	0.68228
14500.5619	0.68472
14500.8229	0.68716
14501.0849	0.68955
14501.3469	0.69191
14501.6079	0.69427
14501.8699	0.69664
14502.1319	0.69896
14502.3929	0.70127
14502.6549	0.70356
14502.9169	0.70583
14503.1779	0.70802
14503.4399	0.71022
14503.7019	0.7124
14503.9629	0.71457
14504.2249	0.71681
14504.4869	0.71906
14504.7479	0.72145
14505.0099	0.724
14505.2719	0.72661
14505.5329	0.72925
14505.7949	0.73193
14506.0569	0.73463
14506.3179	0.73734
14506.5799	0.74011
14506.8419	0.74285
14507.1029	0.74557
14507.3649	0.74825
14507.6269	0.75089
14507.8879	0.75344
14508.1499	0.75589
14508.4119	0.75828
14508.6739	0.7607
14508.9349	0.76303
14509.1969	0.76533
14509.4589	0.76757
14509.7199	0.7698
14509.9819	0.77204
14510.2439	0.77417
14510.5049	0.7762
14510.7669	0.7782
14511.0289	0.78019
14511.2899	0.78221
14511.5519	0.78422
14511.8139	0.78629
14512.0749	0.78849
14512.3369	0.79074
14512.5989	0.79299
14512.8599	0.79533
14513.1219	0.79765
14513.3839	0.7999
14513.6449	0.80209
14513.9069	0.80426
14514.1689	0.80644
14514.4299	0.80865
14514.6919	0.81084
14514.9539	0.81307
14515.2149	0.81529
14515.4769	0.81749
14515.7389	0.81968
14515.9999	0.82184
14516.2619	0.82401
14516.5239	0.82615
14516.7849	0.82826
14517.0469	0.83026
14517.3089	0.83222
14517.5699	0.83416
14517.8319	0.83604
14518.0939	0.83772
14518.3549	0.83933
14518.6169	0.84098
14518.8789	0.84259
14519.1409	0.84419
14519.4019	0.84577
14519.6639	0.84735
14519.9259	0.84896
14520.1869	0.85047
14520.4489	0.85193
14520.7109	0.8534
14520.9719	0.85484
14521.2339	0.85631
14521.4959	0.85788
14521.7569	0.85958
14522.0189	0.86135
14522.2809	0.86324
14522.5419	0.86515
14522.8039	0.86713
14523.0659	0.86911
14523.3269	0.87114
14523.5889	0.87323
14523.8509	0.87527
14524.1119	0.87725
14524.3739	0.8792
14524.6359	0.88105
14524.8969	0.88278
14525.1589	0.88434
14525.4209	0.8858
14525.6819	0.88709
14525.9439	0.88829
14526.2059	0.88942
14526.4669	0.89057
14526.7289	0.89159
14526.9909	0.89257
14527.2519	0.89349
14527.5139	0.8943
14527.7759	0.89504
14528.0369	0.89572
14528.2989	0.89643
14528.5609	0.89714
14528.8219	0.89788
14529.0839	0.89883
14529.3459	0.89987
14529.6069	0.90098
14529.8689	0.90219
14530.1309	0.90373
14530.3929	0.90521
14530.6539	0.90696
14530.9159	0.90877
14531.1779	0.91081
14531.4389	0.91283
14531.7009	0.91489
14531.9629	0.91696
14532.2239	0.91902
14532.4859	0.92105
14532.7479	0.923
14533.0089	0.92495
14533.2709	0.92678
14533.5329	0.92858
14533.7939	0.93026
14534.0559	0.93175
14534.3179	0.93311
14534.5789	0.93435
14534.8409	0.93545
14535.1029	0.93636
14535.3639	0.93719
14535.6259	0.9379
14535.8879	0.93853
14536.1489	0.93911
14536.4109	0.93971
14536.6729	0.94039
14536.9339	0.94116
14537.1959	0.94205
14537.4579	0.94302
14537.7189	0.94412
14537.9809	0.94529
14538.2429	0.94652
14538.5039	0.94791
14538.7659	0.94938
14539.0279	0.9509
14539.2889	0.95253
14539.5509	0.9542
14539.8129	0.95581
14540.0739	0.95741
14540.3359	0.9589
14540.5979	0.96034
14540.8599	0.9617
14541.1209	0.96289
14541.3829	0.96413
14541.6449	0.96515
14541.9059	0.96608
14542.1679	0.96683
14542.4299	0.96763
14542.6909	0.96828
14542.9529	0.9689
14543.2149	0.96941
14543.4759	0.96988
14543.7379	0.97034
14543.9999	0.97081
14544.2609	0.9713
14544.5229	0.97178
14544.7849	0.97228
14545.0459	0.97276
14545.3079	0.97325
14545.5699	0.97385
14545.8309	0.97447
14546.0929	0.97516
14546.3549	0.976
14546.6159	0.97686
14546.8779	0.9778
14547.1399	0.97884
14547.4009	0.97985
14547.6629	0.98077
14547.9249	0.9818
14548.1859	0.98287
14548.4479	0.98394
14548.7099	0.98505
14548.9709	0.98621
14549.2329	0.98749
14549.4949	0.98875
14549.7559	0.99003
14550.0179	0.99122
14550.2799	0.99238
14550.5409	0.99357
14550.8029	0.99469
14551.0649	0.99564
14551.3259	0.99655
14551.5879	0.99729
14551.8499	0.99788
14552.1119	0.99827
14552.3729	0.99867
14552.6349	0.99889
14552.8969	0.99922
14553.1579	0.99951
14553.4199	0.99978
14553.6819	0.99992
14553.9429	0.99998
14554.2049	0.99998
14554.4669	0.99991
14554.7279	0.9998
14554.9899	0.99972
14555.2519	0.99961
14555.5129	0.99945
14555.7749	0.9994
14556.0369	0.99938
14556.2979	0.99941
14556.5599	0.99945
14556.8219	0.99952
14557.0829	0.99965
14557.3449	0.99972
14557.6069	0.99978
14557.8679	0.99985
14558.1299	0.99994
14558.3919	1
14558.6529	0.99996
14558.9149	0.99974
14559.1769	0.9994
14559.4379	0.99896
14559.6999	0.99843
14559.9619	0.99795
14560.2229	0.99742
14560.4849	0.99689
14560.7469	0.99639
14561.0079	0.99568
14561.2699	0.99487
14561.5319	0.994
14561.7929	0.99303
14562.0549	0.992
14562.3169	0.99094
14562.5789	0.98988
14562.8399	0.98875
14563.1019	0.98745
14563.3639	0.98606
14563.6249	0.98465
14563.8869	0.98313
14564.1489	0.98158
14564.4099	0.97981
14564.6719	0.97805
14564.9339	0.97619
14565.1949	0.97427
14565.4569	0.97216
14565.7189	0.96983
14565.9799	0.96732
14566.2419	0.96459
14566.5039	0.96147
14566.7649	0.95831
14567.0269	0.95478
14567.2889	0.95121
14567.5499	0.94736
14567.8119	0.94346
14568.0739	0.93932
14568.3349	0.93524
14568.5969	0.93091
14568.8589	0.92657
14569.1199	0.92208
14569.3819	0.91762
14569.6439	0.91314
14569.9049	0.90863
14570.1669	0.90407
14570.4289	0.89951
14570.6899	0.89497
14570.9519	0.89044
14571.2139	0.88596
14571.4749	0.88152
14571.7369	0.87719
14571.9989	0.87297
14572.2599	0.86882
14572.5219	0.86469
14572.7839	0.86052
14573.0449	0.85626
14573.3069	0.85188
14573.5689	0.84754
14573.8309	0.843
14574.0919	0.83845
14574.3539	0.8338
14574.6159	0.82902
14574.8769	0.82406
14575.1389	0.81909
14575.4009	0.81404
14575.6619	0.80898
14575.9239	0.80386
14576.1859	0.79868
14576.4469	0.79349
14576.7089	0.78827
14576.9709	0.78294
14577.2319	0.77757
14577.4939	0.77226
14577.7559	0.76694
14578.0169	0.76165
14578.2789	0.75646
14578.5409	0.7513
14578.8019	0.74622
14579.0639	0.74117
14579.3259	0.73618
14579.5869	0.73125
14579.8489	0.72636
14580.1109	0.72146
14580.3719	0.7165
14580.6339	0.71155
14580.8959	0.70667
14581.1569	0.70179
14581.4189	0.69694
14581.6809	0.69207
14581.9419	0.68718
14582.2039	0.68232
14582.4659	0.67745
14582.7269	0.67264
14582.9889	0.66788
14583.2509	0.66332
14583.5119	0.65869
14583.7739	0.65413
14584.0359	0.64965
14584.2979	0.64523
14584.5589	0.64088
14584.8209	0.63661
14585.0829	0.63244
14585.3439	0.62856
14585.6059	0.62471
14585.8679	0.62092
14586.1289	0.61722
14586.3909	0.61348
14586.6529	0.60977
14586.9139	0.60607
14587.1759	0.60237
14587.4379	0.59877
14587.6989	0.59516
14587.9609	0.5915
14588.2229	0.58783
14588.4839	0.58416
14588.7459	0.58047
14589.0079	0.57668
14589.2689	0.57282
14589.5309	0.56894
14589.7929	0.56508
14590.0539	0.5613
14590.3159	0.55753
14590.5779	0.55382
14590.8389	0.55014
14591.1009	0.54656
14591.3629	0.54308
14591.6239	0.53968
14591.8859	0.53634
14592.1479	0.53314
14592.4089	0.52995
14592.6709	0.52687
14592.9329	0.52389
14593.1939	0.52092
14593.4559	0.51795
14593.7179	0.51494
14593.9789	0.51188
14594.2409	0.5088
14594.5029	0.50576
14594.7649	0.5027
14595.0259	0.49961
14595.2879	0.49655
14595.5499	0.49341
14595.8109	0.4902
14596.0729	0.48696
14596.3349	0.48371
14596.5959	0.48043
14596.8579	0.4772
14597.1199	0.474
14597.3809	0.47085
14597.6429	0.46783
14597.9049	0.46486
14598.1659	0.46202
14598.4279	0.4593
14598.6899	0.45666
14598.9509	0.45425
14599.2129	0.45187
14599.4749	0.4496
14599.7359	0.44745
14599.9979	0.44533
14600.2599	0.44329
14600.5209	0.44132
14600.7829	0.4394
14601.0449	0.43761
14601.3059	0.43585
14601.5679	0.43417
14601.8299	0.43252
14602.0909	0.43097
14602.3529	0.42939
14602.6149	0.4278
14602.8759	0.4262
14603.1379	0.42464
14603.3999	0.42305
14603.6609	0.42147
14603.9229	0.41991
14604.1849	0.41836
14604.4459	0.41682
14604.7079	0.41527
14604.9699	0.41371
14605.2309	0.4121
14605.4929	0.41053
14605.7549	0.40894
14606.0169	0.40735
14606.2779	0.40572
14606.5399	0.40407
14606.8019	0.4024
14607.0629	0.40069
14607.3249	0.39888
14607.5869	0.39701
14607.8479	0.39505
14608.1099	0.39311
14608.3719	0.39115
14608.6329	0.38916
14608.8949	0.38712
14609.1569	0.38507
14609.4179	0.38292
14609.6799	0.38072
14609.9419	0.37834
14610.2029	0.37595
14610.4649	0.37338
14610.7269	0.37078
14610.9879	0.36805
14611.2499	0.36522
14611.5119	0.36227
14611.7729	0.35941
14612.0349	0.35625
14612.2969	0.3531
14612.5579	0.34977
14612.8199	0.34629
14613.0819	0.34276
14613.3429	0.33914
14613.6049	0.33529
14613.8669	0.33143
14614.1279	0.32748
14614.3899	0.32338
14614.6519	0.31922
14614.9129	0.31499
14615.1749	0.31069
14615.4369	0.30635
14615.6979	0.30206
14615.9599	0.2978
14616.2219	0.29358
14616.4839	0.28935
14616.7449	0.28513
14617.0069	0.28093
14617.2689	0.2767
14617.5299	0.27248
14617.7919	0.26829
14618.0539	0.26408
14618.3149	0.2599
14618.5769	0.25573
14618.8389	0.25158
14619.0999	0.24744
14619.3619	0.24332
14619.6239	0.23921
14619.8849	0.2351
14620.1469	0.23095
14620.4089	0.22674
14620.6699	0.22251
14620.9319	0.21824
14621.1939	0.21398
14621.4549	0.20972
14621.7169	0.20547
14621.9789	0.20127
14622.2399	0.19707
14622.5019	0.19291
14622.7639	0.18877
14623.0249	0.18471
14623.2869	0.18074
14623.5489	0.17677
14623.8099	0.17289
14624.0719	0.16906
14624.3339	0.16527
14624.5949	0.16154
14624.8569	0.15791
14625.1189	0.15434
14625.3799	0.15085
14625.6419	0.14749
14625.9039	0.14418
14626.1649	0.141
14626.4269	0.13785
14626.6889	0.13476
14626.9499	0.13177
14627.2119	0.12882
14627.4739	0.1259
14627.7359	0.12301
14627.9969	0.12014
14628.2589	0.11735
14628.5209	0.11464
14628.7819	0.11198
14629.0439	0.10938
14629.3059	0.10687
14629.5669	0.10444
14629.8289	0.10202
