# Supplementary material for: Data for photoluminescence spectra of natural Cr3+-doped MgAl2O4 spinel during order-disorder transition
Source: Data Brief. 2020 Sep 15;32:106310. doi: 10.1016/j.dib.2020.106310 (PMC7511808; doi:10.1016/j.dib.2020.106310)
Supplement: Supplementary file 2 [file mmc2.zip › T1-1600.txt]

	T1-1600℃
14489.0479	0.5612
14489.3099	0.56184
14489.5709	0.56257
14489.8329	0.56349
14490.0949	0.56443
14490.3559	0.56549
14490.6179	0.56672
14490.8799	0.56802
14491.1409	0.56936
14491.4029	0.57087
14491.6649	0.57241
14491.9259	0.57397
14492.1879	0.57556
14492.4499	0.57726
14492.7109	0.57899
14492.9729	0.58072
14493.2349	0.58246
14493.4959	0.58419
14493.7579	0.58599
14494.0199	0.58778
14494.2809	0.58964
14494.5429	0.59152
14494.8049	0.59344
14495.0659	0.59535
14495.3279	0.59728
14495.5899	0.59921
14495.8509	0.60119
14496.1129	0.60321
14496.3749	0.60526
14496.6359	0.6073
14496.8979	0.60944
14497.1599	0.61158
14497.4219	0.61381
14497.6829	0.61617
14497.9449	0.61847
14498.2069	0.62084
14498.4679	0.62327
14498.7299	0.62571
14498.9919	0.62815
14499.2529	0.63064
14499.5149	0.63309
14499.7769	0.63559
14500.0379	0.63811
14500.2999	0.64063
14500.5619	0.64312
14500.8229	0.64556
14501.0849	0.64798
14501.3469	0.6504
14501.6079	0.65285
14501.8699	0.65529
14502.1319	0.65776
14502.3929	0.66024
14502.6549	0.66272
14502.9169	0.66523
14503.1779	0.66777
14503.4399	0.6703
14503.7019	0.67285
14503.9629	0.6754
14504.2249	0.67798
14504.4869	0.68057
14504.7479	0.6832
14505.0099	0.68583
14505.2719	0.68843
14505.5329	0.69102
14505.7949	0.69362
14506.0569	0.69623
14506.3179	0.69889
14506.5799	0.70161
14506.8419	0.70437
14507.1029	0.70712
14507.3649	0.70989
14507.6269	0.71269
14507.8879	0.71549
14508.1499	0.7183
14508.4119	0.7211
14508.6739	0.7239
14508.9349	0.72672
14509.1969	0.72957
14509.4589	0.73244
14509.7199	0.73532
14509.9819	0.73823
14510.2439	0.74109
14510.5049	0.74394
14510.7669	0.74672
14511.0289	0.74941
14511.2899	0.75198
14511.5519	0.75445
14511.8139	0.75684
14512.0749	0.75921
14512.3369	0.76145
14512.5989	0.76359
14512.8599	0.76565
14513.1219	0.7676
14513.3839	0.7696
14513.6449	0.7716
14513.9069	0.77358
14514.1689	0.77558
14514.4299	0.77756
14514.6919	0.77949
14514.9539	0.78139
14515.2149	0.78332
14515.4769	0.78532
14515.7389	0.78734
14515.9999	0.78937
14516.2619	0.79141
14516.5239	0.79354
14516.7849	0.79576
14517.0469	0.798
14517.3089	0.80022
14517.5699	0.80244
14517.8319	0.80464
14518.0939	0.80676
14518.3549	0.80883
14518.6169	0.81081
14518.8789	0.81273
14519.1409	0.81454
14519.4019	0.81627
14519.6639	0.818
14519.9259	0.81972
14520.1869	0.82134
14520.4489	0.82301
14520.7109	0.82465
14520.9719	0.82633
14521.2339	0.82803
14521.4959	0.82972
14521.7569	0.83134
14522.0189	0.83293
14522.2809	0.8345
14522.5419	0.83608
14522.8039	0.83765
14523.0659	0.83927
14523.3269	0.84089
14523.5889	0.84252
14523.8509	0.84414
14524.1119	0.84581
14524.3739	0.84753
14524.6359	0.84925
14524.8969	0.85091
14525.1589	0.8525
14525.4209	0.85409
14525.6819	0.85567
14525.9439	0.85725
14526.2059	0.85876
14526.4669	0.86024
14526.7289	0.86169
14526.9909	0.86311
14527.2519	0.86456
14527.5139	0.86607
14527.7759	0.86761
14528.0369	0.86919
14528.2989	0.8708
14528.5609	0.87237
14528.8219	0.87397
14529.0839	0.87559
14529.3459	0.8772
14529.6069	0.87876
14529.8689	0.8803
14530.1309	0.88182
14530.3929	0.88338
14530.6539	0.88481
14530.9159	0.88624
14531.1779	0.88756
14531.4389	0.8889
14531.7009	0.89014
14531.9629	0.89133
14532.2239	0.89248
14532.4859	0.8936
14532.7479	0.8946
14533.0089	0.89557
14533.2709	0.89653
14533.5329	0.89753
14533.7939	0.89848
14534.0559	0.89936
14534.3179	0.90023
14534.5789	0.90111
14534.8409	0.90209
14535.1029	0.90319
14535.3639	0.90425
14535.6259	0.90535
14535.8879	0.90656
14536.1489	0.90778
14536.4109	0.90908
14536.6729	0.91045
14536.9339	0.9119
14537.1959	0.91335
14537.4579	0.91477
14537.7189	0.91621
14537.9809	0.9177
14538.2429	0.91917
14538.5039	0.92054
14538.7659	0.92188
14539.0279	0.92316
14539.2889	0.92443
14539.5509	0.92562
14539.8129	0.92678
14540.0739	0.92794
14540.3359	0.92903
14540.5979	0.93008
14540.8599	0.93111
14541.1209	0.93212
14541.3829	0.93311
14541.6449	0.934
14541.9059	0.93488
14542.1679	0.9358
14542.4299	0.9367
14542.6909	0.93771
14542.9529	0.93869
14543.2149	0.93966
14543.4759	0.94074
14543.7379	0.94193
14543.9999	0.94313
14544.2609	0.94441
14544.5229	0.94575
14544.7849	0.94712
14545.0459	0.94848
14545.3079	0.94988
14545.5699	0.95133
14545.8309	0.9528
14546.0929	0.95423
14546.3549	0.95564
14546.6159	0.95703
14546.8779	0.95837
14547.1399	0.95965
14547.4009	0.96087
14547.6629	0.96214
14547.9249	0.96326
14548.1859	0.96428
14548.4479	0.96527
14548.7099	0.96616
14548.9709	0.96689
14549.2329	0.96764
14549.4949	0.96826
14549.7559	0.96892
14550.0179	0.96951
14550.2799	0.97004
14550.5409	0.97067
14550.8029	0.97127
14551.0649	0.97194
14551.3259	0.97268
14551.5879	0.97346
14551.8499	0.97426
14552.1119	0.97511
14552.3729	0.97592
14552.6349	0.97685
14552.8969	0.97777
14553.1579	0.9788
14553.4199	0.97986
14553.6819	0.98101
14553.9429	0.98219
14554.2049	0.98337
14554.4669	0.98451
14554.7279	0.98565
14554.9899	0.98683
14555.2519	0.98806
14555.5129	0.98926
14555.7749	0.9904
14556.0369	0.9915
14556.2979	0.99261
14556.5599	0.99356
14556.8219	0.99447
14557.0829	0.99534
14557.3449	0.99617
14557.6069	0.99691
14557.8679	0.9976
14558.1299	0.99826
14558.3919	0.99887
14558.6529	0.99942
14558.9149	0.99974
14559.1769	0.99991
14559.4379	1
14559.6999	0.99992
14559.9619	0.99975
14560.2229	0.99941
14560.4849	0.99908
14560.7469	0.99875
14561.0079	0.99822
14561.2699	0.99762
14561.5319	0.99703
14561.7929	0.99625
14562.0549	0.99538
14562.3169	0.99445
14562.5789	0.99352
14562.8399	0.99254
14563.1019	0.9914
14563.3639	0.99013
14563.6249	0.98882
14563.8869	0.98748
14564.1489	0.98609
14564.4099	0.98451
14564.6719	0.98289
14564.9339	0.98116
14565.1949	0.9794
14565.4569	0.97749
14565.7189	0.97536
14565.9799	0.97313
14566.2419	0.97078
14566.5039	0.96813
14566.7649	0.96543
14567.0269	0.96255
14567.2889	0.95967
14567.5499	0.95654
14567.8119	0.95334
14568.0739	0.94995
14568.3349	0.94665
14568.5969	0.94306
14568.8589	0.93946
14569.1199	0.93569
14569.3819	0.93198
14569.6439	0.92811
14569.9049	0.92416
14570.1669	0.92013
14570.4289	0.91606
14570.6899	0.9119
14570.9519	0.90769
14571.2139	0.90324
14571.4749	0.8989
14571.7369	0.89449
14571.9989	0.88988
14572.2599	0.88526
14572.5219	0.88048
14572.7839	0.87564
14573.0449	0.87072
14573.3069	0.86563
14573.5689	0.86056
14573.8309	0.8553
14574.0919	0.85003
14574.3539	0.84463
14574.6159	0.83917
14574.8769	0.83367
14575.1389	0.82815
14575.4009	0.82258
14575.6619	0.81695
14575.9239	0.81133
14576.1859	0.80574
14576.4469	0.80018
14576.7089	0.7947
14576.9709	0.78929
14577.2319	0.78392
14577.4939	0.77867
14577.7559	0.77345
14578.0169	0.76834
14578.2789	0.76329
14578.5409	0.75824
14578.8019	0.75324
14579.0639	0.74824
14579.3259	0.74332
14579.5869	0.73845
14579.8489	0.73352
14580.1109	0.72858
14580.3719	0.72366
14580.6339	0.7188
14580.8959	0.71392
14581.1569	0.70903
14581.4189	0.70409
14581.6809	0.69915
14581.9419	0.69419
14582.2039	0.68929
14582.4659	0.68447
14582.7269	0.67973
14582.9889	0.67497
14583.2509	0.67042
14583.5119	0.66573
14583.7739	0.66127
14584.0359	0.65699
14584.2979	0.65283
14584.5589	0.64885
14584.8209	0.64502
14585.0829	0.64126
14585.3439	0.63776
14585.6059	0.6343
14585.8679	0.63086
14586.1289	0.62746
14586.3909	0.6241
14586.6529	0.62078
14586.9139	0.61746
14587.1759	0.61417
14587.4379	0.61088
14587.6989	0.60753
14587.9609	0.6042
14588.2229	0.60089
14588.4839	0.59757
14588.7459	0.5942
14589.0079	0.59079
14589.2689	0.58735
14589.5309	0.58392
14589.7929	0.58054
14590.0539	0.57723
14590.3159	0.57397
14590.5779	0.5707
14590.8389	0.56746
14591.1009	0.5643
14591.3629	0.56122
14591.6239	0.55827
14591.8859	0.55532
14592.1479	0.5525
14592.4089	0.54971
14592.6709	0.54696
14592.9329	0.54424
14593.1939	0.54149
14593.4559	0.53872
14593.7179	0.53591
14593.9789	0.53306
14594.2409	0.5302
14594.5029	0.52734
14594.7649	0.52449
14595.0259	0.52165
14595.2879	0.51881
14595.5499	0.51595
14595.8109	0.51313
14596.0729	0.51034
14596.3349	0.50757
14596.5959	0.50479
14596.8579	0.50208
14597.1199	0.49941
14597.3809	0.49678
14597.6429	0.49425
14597.9049	0.49175
14598.1659	0.48934
14598.4279	0.48696
14598.6899	0.48463
14598.9509	0.48238
14599.2129	0.48014
14599.4749	0.47796
14599.7359	0.47576
14599.9979	0.47366
14600.2599	0.47158
14600.5209	0.46954
14600.7829	0.46746
14601.0449	0.46541
14601.3059	0.46336
14601.5679	0.46137
14601.8299	0.45939
14602.0909	0.45753
14602.3529	0.45573
14602.6149	0.45401
14602.8759	0.4523
14603.1379	0.45069
14603.3999	0.44912
14603.6609	0.44771
14603.9229	0.44636
14604.1849	0.44513
14604.4459	0.44391
14604.7079	0.44278
14604.9699	0.44171
14605.2309	0.44068
14605.4929	0.43965
14605.7549	0.43861
14606.0169	0.43758
14606.2779	0.43649
14606.5399	0.43536
14606.8019	0.43417
14607.0629	0.4329
14607.3249	0.43152
14607.5869	0.43006
14607.8479	0.42849
14608.1099	0.42682
14608.3719	0.42493
14608.6329	0.42282
14608.8949	0.42054
14609.1569	0.41819
14609.4179	0.41564
14609.6799	0.41301
14609.9419	0.41007
14610.2029	0.40717
14610.4649	0.404
14610.7269	0.40079
14610.9879	0.39744
14611.2499	0.39401
14611.5119	0.39052
14611.7729	0.3871
14612.0349	0.38341
14612.2969	0.37976
14612.5579	0.376
14612.8199	0.37212
14613.0819	0.36822
14613.3429	0.36423
14613.6049	0.36003
14613.8669	0.35585
14614.1279	0.35161
14614.3899	0.34725
14614.6519	0.34282
14614.9129	0.33834
14615.1749	0.33383
14615.4369	0.32917
14615.6979	0.32451
14615.9599	0.31971
14616.2219	0.31483
14616.4839	0.30992
14616.7449	0.30492
14617.0069	0.2999
14617.2689	0.2948
14617.5299	0.28963
14617.7919	0.28442
14618.0539	0.27921
14618.3149	0.274
14618.5769	0.26882
14618.8389	0.26368
14619.0999	0.25854
14619.3619	0.25344
14619.6239	0.24836
14619.8849	0.24334
14620.1469	0.23833
14620.4089	0.23332
14620.6699	0.22836
14620.9319	0.22339
14621.1939	0.21845
14621.4549	0.21358
14621.7169	0.20876
14621.9789	0.20401
14622.2399	0.19929
14622.5019	0.19467
14622.7639	0.19008
14623.0249	0.18559
14623.2869	0.1812
14623.5489	0.17682
14623.8099	0.17256
14624.0719	0.16838
14624.3339	0.16425
14624.5949	0.16021
14624.8569	0.15629
14625.1189	0.15245
14625.3799	0.14865
14625.6419	0.14501
14625.9039	0.14146
14626.1649	0.13807
14626.4269	0.13471
14626.6889	0.13139
14626.9499	0.12821
14627.2119	0.1251
14627.4739	0.12207
14627.7359	0.1191
14627.9969	0.11617
14628.2589	0.11329
14628.5209	0.11048
14628.7819	0.10771
14629.0439	0.10495
14629.3059	0.10225
14629.5669	0.099604
14629.8289	0.096957
