# Supplementary material for: Data for photoluminescence spectra of natural Cr3+-doped MgAl2O4 spinel during order-disorder transition
Source: Data Brief. 2020 Sep 15;32:106310. doi: 10.1016/j.dib.2020.106310 (PMC7511808; doi:10.1016/j.dib.2020.106310)
Supplement: Supplementary file 2 [file mmc2.zip › T1-550.txt]

	T1-550Q
14489.0479	1.0061129
14489.3099	1.0068809
14489.5709	1.0063801
14489.8329	1.0068344
14490.0949	1.00706
14490.3559	1.0051725
14490.6179	1.0063355
14490.8799	1.0062677
14491.1409	1.0059582
14491.4029	1.0060434
14491.6649	1.0062154
14491.9259	1.0063181
14492.1879	1.0060191
14492.4499	1.0060798
14492.7109	1.0062812
14492.9729	1.0058623
14493.2349	1.005492
14493.4959	1.0050651
14493.7579	1.0053754
14494.0199	1.0060131
14494.2809	1.0067156
14494.5429	1.0068838
14494.8049	1.0064804
14495.0659	1.0067179
14495.3279	1.0067417
14495.5899	1.0066306
14495.8509	1.0065404
14496.1129	1.007775
14496.3749	1.0074871
14496.6359	1.00652
14496.8979	1.0077079
14497.1599	1.0070748
14497.4219	1.0080115
14497.6829	1.0076571
14497.9449	1.0077523
14498.2069	1.0084543
14498.4679	1.0080571
14498.7299	1.0070939
14498.9919	1.0083688
14499.2529	1.0077501
14499.5149	1.0080736
14499.7769	1.0083151
14500.0379	1.0084101
14500.2999	1.0088471
14500.5619	1.0090976
14500.8229	1.0090509
14501.0849	1.0095547
14501.3469	1.010037
14501.6079	1.0097466
14501.8699	1.009276
14502.1319	1.0095964
14502.3929	1.0096044
14502.6549	1.0093731
14502.9169	1.01056
14503.1779	1.011032
14503.4399	1.010434
14503.7019	1.0099743
14503.9629	1.010296
14504.2249	1.01157
14504.4869	1.010474
14504.7479	1.010568
14505.0099	1.011051
14505.2719	1.011888
14505.5329	1.011064
14505.7949	1.011761
14506.0569	1.011691
14506.3179	1.010944
14506.5799	1.012451
14506.8419	1.012489
14507.1029	1.012714
14507.3649	1.013199
14507.6269	1.013419
14507.8879	1.013758
14508.1499	1.014227
14508.4119	1.013819
14508.6739	1.013123
14508.9349	1.013584
14509.1969	1.013931
14509.4589	1.014189
14509.7199	1.014817
14509.9819	1.014731
14510.2439	1.014702
14510.5049	1.014628
14510.7669	1.014412
14511.0289	1.014436
14511.2899	1.01508
14511.5519	1.016262
14511.8139	1.016368
14512.0749	1.018154
14512.3369	1.018137
14512.5989	1.01907
14512.8599	1.016266
14513.1219	1.018008
14513.3839	1.019466
14513.6449	1.020647
14513.9069	1.020586
14514.1689	1.021384
14514.4299	1.023422
14514.6919	1.023014
14514.9539	1.02407
14515.2149	1.024647
14515.4769	1.025673
14515.7389	1.026815
14515.9999	1.026838
14516.2619	1.026837
14516.5239	1.026716
14516.7849	1.025921
14517.0469	1.025604
14517.3089	1.026567
14517.5699	1.027741
14517.8319	1.025882
14518.0939	1.023994
14518.3549	1.02446
14518.6169	1.021454
14518.8789	1.023048
14519.1409	1.023831
14519.4019	1.021751
14519.6639	1.021994
14519.9259	1.02098
14520.1869	1.019589
14520.4489	1.019108
14520.7109	1.019176
14520.9719	1.019744
14521.2339	1.018487
14521.4959	1.017541
14521.7569	1.018322
14522.0189	1.017244
14522.2809	1.016691
14522.5419	1.016724
14522.8039	1.016501
14523.0659	1.015649
14523.3269	1.015164
14523.5889	1.016308
14523.8509	1.0161
14524.1119	1.014854
14524.3739	1.015061
14524.6359	1.014476
14524.8969	1.013769
14525.1589	1.014127
14525.4209	1.016048
14525.6819	1.013947
14525.9439	1.014322
14526.2059	1.01384
14526.4669	1.013427
14526.7289	1.013152
14526.9909	1.013998
14527.2519	1.013121
14527.5139	1.01218
14527.7759	1.012249
14528.0369	1.013617
14528.2989	1.013606
14528.5609	1.013202
14528.8219	1.013157
14529.0839	1.012347
14529.3459	1.011847
14529.6069	1.012529
14529.8689	1.012588
14530.1309	1.011767
14530.3929	1.011471
14530.6539	1.011247
14530.9159	1.011188
14531.1779	1.010435
14531.4389	1.0098254
14531.7009	1.010896
14531.9629	1.011467
14532.2239	1.011084
14532.4859	1.0098268
14532.7479	1.0095196
14533.0089	1.0097353
14533.2709	1.0096874
14533.5329	1.0086037
14533.7939	1.009603
14534.0559	1.010106
14534.3179	1.0095868
14534.5789	1.0094239
14534.8409	1.0092557
14535.1029	1.0091903
14535.3639	1.0091516
14535.6259	1.0095635
14535.8879	1.010434
14536.1489	1.010521
14536.4109	1.01014
14536.6729	1.010413
14536.9339	1.010685
14537.1959	1.0094262
14537.4579	1.0097614
14537.7189	1.01043
14537.9809	1.01145
14538.2429	1.012728
14538.5039	1.01177
14538.7659	1.011541
14539.0279	1.012325
14539.2889	1.011515
14539.5509	1.012408
14539.8129	1.012947
14540.0739	1.013551
14540.3359	1.013876
14540.5979	1.013614
14540.8599	1.014428
14541.1209	1.014634
14541.3829	1.01426
14541.6449	1.014838
14541.9059	1.015276
14542.1679	1.015096
14542.4299	1.015296
14542.6909	1.015958
14542.9529	1.017027
14543.2149	1.016619
14543.4759	1.016194
14543.7379	1.015165
14543.9999	1.018056
14544.2609	1.016845
14544.5229	1.017466
14544.7849	1.017601
14545.0459	1.018054
14545.3079	1.018071
14545.5699	1.019348
14545.8309	1.01975
14546.0929	1.019462
14546.3549	1.019242
14546.6159	1.019794
14546.8779	1.019485
14547.1399	1.020341
14547.4009	1.021215
14547.6629	1.020413
14547.9249	1.02037
14548.1859	1.020692
14548.4479	1.022292
14548.7099	1.022869
14548.9709	1.020927
14549.2329	1.022032
14549.4949	1.023604
14549.7559	1.023311
14550.0179	1.023865
14550.2799	1.023895
14550.5409	1.024483
14550.8029	1.022402
14551.0649	1.024287
14551.3259	1.024014
14551.5879	1.024055
14551.8499	1.024185
14552.1119	1.024253
14552.3729	1.023928
14552.6349	1.023468
14552.8969	1.024021
14553.1579	1.024192
14553.4199	1.023009
14553.6819	1.022749
14553.9429	1.022761
14554.2049	1.021821
14554.4669	1.022109
14554.7279	1.021073
14554.9899	1.021246
14555.2519	1.021199
14555.5129	1.021019
14555.7749	1.021226
14556.0369	1.020433
14556.2979	1.021354
14556.5599	1.021258
14556.8219	1.021033
14557.0829	1.020666
14557.3449	1.020009
14557.6069	1.020815
14557.8679	1.021837
14558.1299	1.021659
14558.3919	1.021946
14558.6529	1.023283
14558.9149	1.02392
14559.1769	1.024046
14559.4379	1.024505
14559.6999	1.024159
14559.9619	1.02503
14560.2229	1.02548
14560.4849	1.026108
14560.7469	1.028757
14561.0079	1.029892
14561.2699	1.030745
14561.5319	1.033001
14561.7929	1.033779
14562.0549	1.034299
14562.3169	1.036596
14562.5789	1.037351
14562.8399	1.038377
14563.1019	1.038934
14563.3639	1.040331
14563.6249	1.041073
14563.8869	1.04177
14564.1489	1.043187
14564.4099	1.041968
14564.6719	1.042232
14564.9339	1.044029
14565.1949	1.044169
14565.4569	1.042002
14565.7189	1.04017
14565.9799	1.041615
14566.2419	1.041567
14566.5039	1.042547
14566.7649	1.043162
14567.0269	1.042299
14567.2889	1.040966
14567.5499	1.040217
14567.8119	1.041418
14568.0739	1.041045
14568.3349	1.041707
14568.5969	1.043158
14568.8589	1.043153
14569.1199	1.043786
14569.3819	1.045589
14569.6439	1.046116
14569.9049	1.046676
14570.1669	1.047905
14570.4289	1.049448
14570.6899	1.050707
14570.9519	1.052305
14571.2139	1.053168
14571.4749	1.054279
14571.7369	1.052061
14571.9989	1.055249
14572.2599	1.054969
14572.5219	1.05334
14572.7839	1.055761
14573.0449	1.057438
14573.3069	1.058071
14573.5689	1.057612
14573.8309	1.056845
14574.0919	1.057232
14574.3539	1.057601
14574.6159	1.057215
14574.8769	1.056095
14575.1389	1.053047
14575.4009	1.053786
14575.6619	1.050858
14575.9239	1.050134
14576.1859	1.048521
14576.4469	1.047439
14576.7089	1.050066
14576.9709	1.047798
14577.2319	1.046847
14577.4939	1.046824
14577.7559	1.04668
14578.0169	1.045483
14578.2789	1.045424
14578.5409	1.044341
14578.8019	1.043099
14579.0639	1.042388
14579.3259	1.03991
14579.5869	1.037783
14579.8489	1.036769
14580.1109	1.034767
14580.3719	1.034113
14580.6339	1.03146
14580.8959	1.029871
14581.1569	1.028516
14581.4189	1.027564
14581.6809	1.024911
14581.9419	1.025081
14582.2039	1.027174
14582.4659	1.026349
14582.7269	1.025808
14582.9889	1.025134
14583.2509	1.025935
14583.5119	1.026054
14583.7739	1.024963
14584.0359	1.025104
14584.2979	1.02541
14584.5589	1.025222
14584.8209	1.024766
14585.0829	1.023785
14585.3439	1.024551
14585.6059	1.023911
14585.8679	1.025172
14586.1289	1.023134
14586.3909	1.023219
14586.6529	1.024239
14586.9139	1.023505
14587.1759	1.021936
14587.4379	1.021899
14587.6989	1.021114
14587.9609	1.020759
14588.2229	1.020868
14588.4839	1.021775
14588.7459	1.022685
14589.0079	1.02133
14589.2689	1.020492
14589.5309	1.021563
14589.7929	1.021969
14590.0539	1.021674
14590.3159	1.023518
14590.5779	1.024927
14590.8389	1.026581
14591.1009	1.028916
14591.3629	1.031118
14591.6239	1.032734
14591.8859	1.034215
14592.1479	1.03475
14592.4089	1.036358
14592.6709	1.039512
14592.9329	1.043363
14593.1939	1.046484
14593.4559	1.049784
14593.7179	1.054263
14593.9789	1.057003
14594.2409	1.060728
14594.5029	1.064396
14594.7649	1.068604
14595.0259	1.076371
14595.2879	1.082713
14595.5499	1.088342
14595.8109	1.097439
14596.0729	1.10668
14596.3349	1.11573
14596.5959	1.12606
14596.8579	1.13989
14597.1199	1.15615
14597.3809	1.17088
14597.6429	1.18802
14597.9049	1.21078
14598.1659	1.23461
14598.4279	1.25621
14598.6899	1.27266
14598.9509	1.29084
14599.2129	1.30862
14599.4749	1.33791
14599.7359	1.38734
14599.9979	1.44115
14600.2599	1.51051
14600.5209	1.58743
14600.7829	1.67721
14601.0449	1.75837
14601.3059	1.80694
14601.5679	1.81591
14601.8299	1.79787
14602.0909	1.7812
14602.3529	1.80791
14602.6149	1.88382
14602.8759	1.96032
14603.1379	2
14603.3999	1.93974
14603.6609	1.79641
14603.9229	1.6242
14604.1849	1.48081
14604.4459	1.37989
14604.7079	1.32224
14604.9699	1.28593
14605.2309	1.2756
14605.4929	1.2878
14605.7549	1.32601
14606.0169	1.40685
14606.2779	1.51965
14606.5399	1.63936
14606.8019	1.73288
14607.0629	1.7704
14607.3249	1.75709
14607.5869	1.71428
14607.8479	1.70036
14608.1099	1.73999
14608.3719	1.81358
14608.6329	1.87845
14608.8949	1.84693
14609.1569	1.74655
14609.4179	1.62735
14609.6799	1.51013
14609.9419	1.41905
14610.2029	1.35171
14610.4649	1.29637
14610.7269	1.25302
14610.9879	1.21719
14611.2499	1.18372
14611.5119	1.15856
14611.7729	1.13692
14612.0349	1.12104
14612.2969	1.10785
14612.5579	1.097089
14612.8199	1.085398
14613.0819	1.075265
14613.3429	1.06796
14613.6049	1.061838
14613.8669	1.052965
14614.1279	1.049718
14614.3899	1.044288
14614.6519	1.04126
14614.9129	1.040505
14615.1749	1.037419
14615.4369	1.03498
14615.6979	1.034583
14615.9599	1.03357
14616.2219	1.034753
14616.4839	1.032823
14616.7449	1.030367
14617.0069	1.029604
14617.2689	1.030652
14617.5299	1.028908
14617.7919	1.028128
14618.0539	1.027185
14618.3149	1.026827
14618.5769	1.026725
14618.8389	1.026938
14619.0999	1.026074
14619.3619	1.025088
14619.6239	1.025483
14619.8849	1.02502
14620.1469	1.023271
14620.4089	1.022464
14620.6699	1.023302
14620.9319	1.022812
14621.1939	1.020341
14621.4549	1.017187
14621.7169	1.017034
14621.9789	1.016139
14622.2399	1.014968
14622.5019	1.014153
14622.7639	1.01321
14623.0249	1.012319
14623.2869	1.010916
14623.5489	1.0092894
14623.8099	1.0084282
14624.0719	1.0078058
14624.3339	1.0073505
14624.5949	1.0065966
14624.8569	1.006114
14625.1189	1.0056412
14625.3799	1.0042598
14625.6419	1.0047093
14625.9039	1.0041193
14626.1649	1.0039286
14626.4269	1.0040622
14626.6889	1.0033894
14626.9499	1.0029533
14627.2119	1.0032839
14627.4739	1.0031959
14627.7359	1.0026543
14627.9969	1.0025888
14628.2589	1.0022548
14628.5209	1.0020331
14628.7819	1.0023035
14629.0439	1.0026496
14629.3059	1.0026266
14629.5669	1.0027772
14629.8289	1.0021433
14630.0909	1.0025728
14630.3519	1.0020035
14630.6139	1.0021435
14630.8759	1.00165
