# Supplementary material for: Data for photoluminescence spectra of natural Cr3+-doped MgAl2O4 spinel during order-disorder transition
Source: Data Brief. 2020 Sep 15;32:106310. doi: 10.1016/j.dib.2020.106310 (PMC7511808; doi:10.1016/j.dib.2020.106310)
Supplement: Supplementary file 2 [file mmc2.zip › T1-625.txt]

	T1-625Q
14489.0479	2.0066685
14489.3099	2.0071607
14489.5709	2.0067025
14489.8329	2.0068741
14490.0949	2.0068375
14490.3559	2.0067868
14490.6179	2.0062905
14490.8799	2.0069034
14491.1409	2.0065046
14491.4029	2.0064813
14491.6649	2.0071516
14491.9259	2.0074879
14492.1879	2.0074783
14492.4499	2.0073065
14492.7109	2.00694
14492.9729	2.0069864
14493.2349	2.0069591
14493.4959	2.007106
14493.7579	2.0075641
14494.0199	2.0077079
14494.2809	2.0076975
14494.5429	2.007693
14494.8049	2.0075489
14495.0659	2.0078361
14495.3279	2.0082841
14495.5899	2.0081333
14495.8509	2.0083171
14496.1129	2.0085869
14496.3749	2.0081981
14496.6359	2.0082704
14496.8979	2.0082974
14497.1599	2.0086556
14497.4219	2.009031
14497.6829	2.0092879
14497.9449	2.0092141
14498.2069	2.0090612
14498.4679	2.0097354
14498.7299	2.0095058
14498.9919	2.0096825
14499.2529	2.0096377
14499.5149	2.01011
14499.7769	2.011116
14500.0379	2.010304
14500.2999	2.010672
14500.5619	2.01112
14500.8229	2.011583
14501.0849	2.011862
14501.3469	2.011533
14501.6079	2.011351
14501.8699	2.011351
14502.1319	2.011719
14502.3929	2.012111
14502.6549	2.011876
14502.9169	2.012155
14503.1779	2.01238
14503.4399	2.011951
14503.7019	2.012719
14503.9629	2.012868
14504.2249	2.013599
14504.4869	2.013432
14504.7479	2.013233
14505.0099	2.014028
14505.2719	2.013296
14505.5329	2.014306
14505.7949	2.014302
14506.0569	2.0144
14506.3179	2.014793
14506.5799	2.015364
14506.8419	2.015868
14507.1029	2.016171
14507.3649	2.016492
14507.6269	2.015738
14507.8879	2.016167
14508.1499	2.016699
14508.4119	2.017383
14508.6739	2.017143
14508.9349	2.016905
14509.1969	2.017085
14509.4589	2.016936
14509.7199	2.017122
14509.9819	2.017585
14510.2439	2.017831
14510.5049	2.018147
14510.7669	2.018417
14511.0289	2.019189
14511.2899	2.019151
14511.5519	2.019526
14511.8139	2.019891
14512.0749	2.020313
14512.3369	2.02134
14512.5989	2.021594
14512.8599	2.021982
14513.1219	2.02343
14513.3839	2.023575
14513.6449	2.024796
14513.9069	2.025493
14514.1689	2.026976
14514.4299	2.027935
14514.6919	2.02877
14514.9539	2.029135
14515.2149	2.029767
14515.4769	2.030513
14515.7389	2.030913
14515.9999	2.030591
14516.2619	2.031073
14516.5239	2.032035
14516.7849	2.032172
14517.0469	2.03147
14517.3089	2.030236
14517.5699	2.030649
14517.8319	2.029443
14518.0939	2.029813
14518.3549	2.028203
14518.6169	2.027791
14518.8789	2.028425
14519.1409	2.028619
14519.4019	2.026851
14519.6639	2.025825
14519.9259	2.024766
14520.1869	2.025215
14520.4489	2.024922
14520.7109	2.023214
14520.9719	2.023036
14521.2339	2.022369
14521.4959	2.022237
14521.7569	2.021461
14522.0189	2.021335
14522.2809	2.021329
14522.5419	2.020659
14522.8039	2.020094
14523.0659	2.019587
14523.3269	2.019682
14523.5889	2.020395
14523.8509	2.019876
14524.1119	2.019127
14524.3739	2.018944
14524.6359	2.018477
14524.8969	2.018276
14525.1589	2.017668
14525.4209	2.018082
14525.6819	2.018408
14525.9439	2.01808
14526.2059	2.016982
14526.4669	2.017134
14526.7289	2.017089
14526.9909	2.016862
14527.2519	2.017494
14527.5139	2.016089
14527.7759	2.016139
14528.0369	2.016456
14528.2989	2.016416
14528.5609	2.016082
14528.8219	2.015701
14529.0839	2.015572
14529.3459	2.015472
14529.6069	2.015271
14529.8689	2.014976
14530.1309	2.014219
14530.3929	2.013538
14530.6539	2.013873
14530.9159	2.014047
14531.1779	2.014036
14531.4389	2.0137
14531.7009	2.013011
14531.9629	2.012587
14532.2239	2.0128
14532.4859	2.013233
14532.7479	2.012921
14533.0089	2.012707
14533.2709	2.012933
14533.5329	2.012436
14533.7939	2.012157
14534.0559	2.012721
14534.3179	2.012646
14534.5789	2.011949
14534.8409	2.011921
14535.1029	2.01219
14535.3639	2.012118
14535.6259	2.012225
14535.8879	2.012411
14536.1489	2.012203
14536.4109	2.012467
14536.6729	2.013405
14536.9339	2.013475
14537.1959	2.012932
14537.4579	2.01349
14537.7189	2.013445
14537.9809	2.014144
14538.2429	2.014654
14538.5039	2.014966
14538.7659	2.015093
14539.0279	2.015109
14539.2889	2.015571
14539.5509	2.015989
14539.8129	2.015878
14540.0739	2.016185
14540.3359	2.016938
14540.5979	2.017553
14540.8599	2.018146
14541.1209	2.017839
14541.3829	2.017918
14541.6449	2.019161
14541.9059	2.019423
14542.1679	2.018979
14542.4299	2.019787
14542.6909	2.020333
14542.9529	2.020373
14543.2149	2.02083
14543.4759	2.02005
14543.7379	2.021083
14543.9999	2.021583
14544.2609	2.021643
14544.5229	2.022169
14544.7849	2.022485
14545.0459	2.022768
14545.3079	2.023188
14545.5699	2.023434
14545.8309	2.023737
14546.0929	2.024646
14546.3549	2.025158
14546.6159	2.024541
14546.8779	2.024786
14547.1399	2.026096
14547.4009	2.026836
14547.6629	2.027047
14547.9249	2.027291
14548.1859	2.027523
14548.4479	2.028099
14548.7099	2.028424
14548.9709	2.028634
14549.2329	2.027895
14549.4949	2.02877
14549.7559	2.029348
14550.0179	2.029999
14550.2799	2.029769
14550.5409	2.030398
14550.8029	2.030263
14551.0649	2.031249
14551.3259	2.03108
14551.5879	2.031146
14551.8499	2.031252
14552.1119	2.030656
14552.3729	2.030772
14552.6349	2.031077
14552.8969	2.031191
14553.1579	2.030769
14553.4199	2.029824
14553.6819	2.029446
14553.9429	2.028491
14554.2049	2.028204
14554.4669	2.029004
14554.7279	2.029173
14554.9899	2.028705
14555.2519	2.028637
14555.5129	2.02921
14555.7749	2.028119
14556.0369	2.028358
14556.2979	2.028328
14556.5599	2.028513
14556.8219	2.028175
14557.0829	2.028009
14557.3449	2.029204
14557.6069	2.029492
14557.8679	2.029425
14558.1299	2.029734
14558.3919	2.029786
14558.6529	2.029916
14558.9149	2.030722
14559.1769	2.03195
14559.4379	2.033268
14559.6999	2.034118
14559.9619	2.034554
14560.2229	2.035655
14560.4849	2.03731
14560.7469	2.037185
14561.0079	2.038843
14561.2699	2.041061
14561.5319	2.041318
14561.7929	2.044115
14562.0549	2.046028
14562.3169	2.04778
14562.5789	2.049239
14562.8399	2.051122
14563.1019	2.052771
14563.3639	2.053547
14563.6249	2.054306
14563.8869	2.055799
14564.1489	2.05797
14564.4099	2.058072
14564.6719	2.055166
14564.9339	2.057196
14565.1949	2.058086
14565.4569	2.057232
14565.7189	2.058295
14565.9799	2.057402
14566.2419	2.056628
14566.5039	2.057282
14566.7649	2.056178
14567.0269	2.055852
14567.2889	2.055724
14567.5499	2.05566
14567.8119	2.054837
14568.0739	2.055221
14568.3349	2.055338
14568.5969	2.055272
14568.8589	2.05576
14569.1199	2.056335
14569.3819	2.056791
14569.6439	2.057272
14569.9049	2.058953
14570.1669	2.060755
14570.4289	2.060503
14570.6899	2.062559
14570.9519	2.063404
14571.2139	2.065162
14571.4749	2.066937
14571.7369	2.067425
14571.9989	2.068233
14572.2599	2.068232
14572.5219	2.068808
14572.7839	2.070094
14573.0449	2.069584
14573.3069	2.068686
14573.5689	2.068285
14573.8309	2.068621
14574.0919	2.068876
14574.3539	2.067973
14574.6159	2.066831
14574.8769	2.066171
14575.1389	2.065809
14575.4009	2.06363
14575.6619	2.062843
14575.9239	2.061982
14576.1859	2.061418
14576.4469	2.058767
14576.7089	2.058681
14576.9709	2.056079
14577.2319	2.055087
14577.4939	2.055918
14577.7559	2.053902
14578.0169	2.052345
14578.2789	2.051989
14578.5409	2.052118
14578.8019	2.05153
14579.0639	2.049761
14579.3259	2.047384
14579.5869	2.044634
14579.8489	2.042628
14580.1109	2.040824
14580.3719	2.038708
14580.6339	2.038206
14580.8959	2.035662
14581.1569	2.034562
14581.4189	2.033225
14581.6809	2.032732
14581.9419	2.032996
14582.2039	2.032079
14582.4659	2.031531
14582.7269	2.030922
14582.9889	2.030733
14583.2509	2.030549
14583.5119	2.030002
14583.7739	2.02999
14584.0359	2.030405
14584.2979	2.030395
14584.5589	2.03032
14584.8209	2.029709
14585.0829	2.029365
14585.3439	2.028943
14585.6059	2.027847
14585.8679	2.028515
14586.1289	2.029203
14586.3909	2.027882
14586.6529	2.027707
14586.9139	2.027437
14587.1759	2.026614
14587.4379	2.026684
14587.6989	2.025528
14587.9609	2.02542
14588.2229	2.026038
14588.4839	2.0256
14588.7459	2.024934
14589.0079	2.025002
14589.2689	2.025607
14589.5309	2.025634
14589.7929	2.02597
14590.0539	2.026565
14590.3159	2.029076
14590.5779	2.029807
14590.8389	2.030173
14591.1009	2.032332
14591.3629	2.035607
14591.6239	2.036066
14591.8859	2.039406
14592.1479	2.041717
14592.4089	2.045195
14592.6709	2.048901
14592.9329	2.051418
14593.1939	2.054426
14593.4559	2.058247
14593.7179	2.062036
14593.9789	2.066423
14594.2409	2.070587
14594.5029	2.07562
14594.7649	2.082308
14595.0259	2.089448
14595.2879	2.094264
14595.5499	2.10242
14595.8109	2.11248
14596.0729	2.12182
14596.3349	2.13021
14596.5959	2.14318
14596.8579	2.15922
14597.1199	2.1753
14597.3809	2.19205
14597.6429	2.21023
14597.9049	2.22976
14598.1659	2.25138
14598.4279	2.27297
14598.6899	2.29153
14598.9509	2.31529
14599.2129	2.34342
14599.4749	2.37541
14599.7359	2.41755
14599.9979	2.47445
14600.2599	2.54574
14600.5209	2.62927
14600.7829	2.70503
14601.0449	2.77179
14601.3059	2.82451
14601.5679	2.84144
14601.8299	2.82611
14602.0909	2.81973
14602.3529	2.85548
14602.6149	2.92303
14602.8759	2.98458
14603.1379	3
14603.3999	2.93183
14603.6609	2.78961
14603.9229	2.62971
14604.1849	2.49072
14604.4459	2.39836
14604.7079	2.33552
14604.9699	2.30556
14605.2309	2.29477
14605.4929	2.3073
14605.7549	2.35487
14606.0169	2.44
14606.2779	2.54714
14606.5399	2.6566
14606.8019	2.74604
14607.0629	2.78848
14607.3249	2.77625
14607.5869	2.74172
14607.8479	2.74113
14608.1099	2.78585
14608.3719	2.85412
14608.6329	2.89056
14608.8949	2.85612
14609.1569	2.76649
14609.4179	2.65475
14609.6799	2.54633
14609.9419	2.45674
14610.2029	2.38666
14610.4649	2.33219
14610.7269	2.28705
14610.9879	2.24863
14611.2499	2.21543
14611.5119	2.18512
14611.7729	2.16276
14612.0349	2.14464
14612.2969	2.12728
14612.5579	2.11325
14612.8199	2.10128
14613.0819	2.090683
14613.3429	2.080897
14613.6049	2.072993
14613.8669	2.064702
14614.1279	2.058053
14614.3899	2.05428
14614.6519	2.051195
14614.9129	2.048245
14615.1749	2.04567
14615.4369	2.043562
14615.6979	2.042652
14615.9599	2.042029
14616.2219	2.041161
14616.4839	2.039689
14616.7449	2.037314
14617.0069	2.036965
14617.2689	2.037013
14617.5299	2.035016
14617.7919	2.034068
14618.0539	2.03399
14618.3149	2.033727
14618.5769	2.032382
14618.8389	2.031415
14619.0999	2.03111
14619.3619	2.031134
14619.6239	2.030923
14619.8849	2.029694
14620.1469	2.028848
14620.4089	2.028286
14620.6699	2.027783
14620.9319	2.025064
14621.1939	2.023419
14621.4549	2.021435
14621.7169	2.020825
14621.9789	2.019019
14622.2399	2.01784
14622.5019	2.016446
14622.7639	2.014915
14623.0249	2.014082
14623.2869	2.012591
14623.5489	2.010746
14623.8099	2.010024
14624.0719	2.0091549
14624.3339	2.0083081
14624.5949	2.0076155
14624.8569	2.0073807
14625.1189	2.0065928
14625.3799	2.0059527
14625.6419	2.0061086
14625.9039	2.0052061
14626.1649	2.0049525
14626.4269	2.0046049
14626.6889	2.0041229
14626.9499	2.0037769
14627.2119	2.0034325
14627.4739	2.0033166
14627.7359	2.0033007
14627.9969	2.0028668
14628.2589	2.0026801
14628.5209	2.0028625
14628.7819	2.0026434
14629.0439	2.0024727
14629.3059	2.0022474
14629.5669	2.0020688
14629.8289	2.0021642
14630.0909	2.0021588
14630.3519	2.0019755
14630.6139	2.0021333
14630.8759	2.0019837
