# Supplementary material for: Data for photoluminescence spectra of natural Cr3+-doped MgAl2O4 spinel during order-disorder transition
Source: Data Brief. 2020 Sep 15;32:106310. doi: 10.1016/j.dib.2020.106310 (PMC7511808; doi:10.1016/j.dib.2020.106310)
Supplement: Supplementary file 2 [file mmc2.zip › T1-675.txt]

	T1-675Q
14489.0479	3.0082329
14489.3099	3.0084622
14489.5709	3.0077165
14489.8329	3.0084491
14490.0949	3.0087049
14490.3559	3.009016
14490.6179	3.0089936
14490.8799	3.0091439
14491.1409	3.0093471
14491.4029	3.0095898
14491.6649	3.0087252
14491.9259	3.0088344
14492.1879	3.0088162
14492.4499	3.010041
14492.7109	3.0097589
14492.9729	3.0098384
14493.2349	3.010145
14493.4959	3.0095945
14493.7579	3.0098918
14494.0199	3.010195
14494.2809	3.0098561
14494.5429	3.010183
14494.8049	3.010609
14495.0659	3.011043
14495.3279	3.011476
14495.5899	3.011015
14495.8509	3.011808
14496.1129	3.012593
14496.3749	3.012031
14496.6359	3.011557
14496.8979	3.011221
14497.1599	3.012357
14497.4219	3.013428
14497.6829	3.012246
14497.9449	3.01283
14498.2069	3.013117
14498.4679	3.013168
14498.7299	3.013977
14498.9919	3.013756
14499.2529	3.013376
14499.5149	3.013077
14499.7769	3.014658
14500.0379	3.014872
14500.2999	3.014144
14500.5619	3.014545
14500.8229	3.01496
14501.0849	3.01463
14501.3469	3.014881
14501.6079	3.015473
14501.8699	3.01509
14502.1319	3.014599
14502.3929	3.014993
14502.6549	3.015524
14502.9169	3.015843
14503.1779	3.01583
14503.4399	3.015538
14503.7019	3.016092
14503.9629	3.016336
14504.2249	3.015718
14504.4869	3.015331
14504.7479	3.016624
14505.0099	3.01655
14505.2719	3.016472
14505.5329	3.01541
14505.7949	3.016425
14506.0569	3.017062
14506.3179	3.016598
14506.5799	3.016513
14506.8419	3.017406
14507.1029	3.017039
14507.3649	3.018072
14507.6269	3.018094
14507.8879	3.018973
14508.1499	3.018489
14508.4119	3.01853
14508.6739	3.018885
14508.9349	3.019063
14509.1969	3.019024
14509.4589	3.019085
14509.7199	3.019878
14509.9819	3.019947
14510.2439	3.019162
14510.5049	3.01957
14510.7669	3.020411
14511.0289	3.020405
14511.2899	3.019982
14511.5519	3.020106
14511.8139	3.020864
14512.0749	3.021906
14512.3369	3.021836
14512.5989	3.02369
14512.8599	3.023654
14513.1219	3.023515
14513.3839	3.024239
14513.6449	3.02473
14513.9069	3.024886
14514.1689	3.026425
14514.4299	3.027692
14514.6919	3.027371
14514.9539	3.026833
14515.2149	3.026834
14515.4769	3.02788
14515.7389	3.028838
14515.9999	3.028943
14516.2619	3.0291
14516.5239	3.028736
14516.7849	3.028186
14517.0469	3.029009
14517.3089	3.029598
14517.5699	3.029195
14517.8319	3.027907
14518.0939	3.026987
14518.3549	3.027359
14518.6169	3.026865
14518.8789	3.025875
14519.1409	3.027391
14519.4019	3.026703
14519.6639	3.024554
14519.9259	3.025281
14520.1869	3.024999
14520.4489	3.024059
14520.7109	3.024085
14520.9719	3.023548
14521.2339	3.023963
14521.4959	3.023632
14521.7569	3.022669
14522.0189	3.021673
14522.2809	3.021623
14522.5419	3.021588
14522.8039	3.021816
14523.0659	3.021495
14523.3269	3.020469
14523.5889	3.020583
14523.8509	3.020763
14524.1119	3.020556
14524.3739	3.020721
14524.6359	3.02089
14524.8969	3.019693
14525.1589	3.018021
14525.4209	3.018364
14525.6819	3.019021
14525.9439	3.018724
14526.2059	3.018088
14526.4669	3.018628
14526.7289	3.018724
14526.9909	3.018723
14527.2519	3.018002
14527.5139	3.01771
14527.7759	3.018645
14528.0369	3.018308
14528.2989	3.017441
14528.5609	3.017017
14528.8219	3.017251
14529.0839	3.017548
14529.3459	3.017609
14529.6069	3.017153
14529.8689	3.01641
14530.1309	3.016282
14530.3929	3.016646
14530.6539	3.017112
14530.9159	3.016336
14531.1779	3.016047
14531.4389	3.01637
14531.7009	3.016254
14531.9629	3.017032
14532.2239	3.015965
14532.4859	3.015306
14532.7479	3.016078
14533.0089	3.015177
14533.2709	3.016373
14533.5329	3.015863
14533.7939	3.016435
14534.0559	3.016438
14534.3179	3.015432
14534.5789	3.015331
14534.8409	3.016217
14535.1029	3.016983
14535.3639	3.016943
14535.6259	3.017399
14535.8879	3.018033
14536.1489	3.017729
14536.4109	3.017715
14536.6729	3.01782
14536.9339	3.018764
14537.1959	3.018364
14537.4579	3.018771
14537.7189	3.020016
14537.9809	3.019931
14538.2429	3.022026
14538.5039	3.021343
14538.7659	3.021558
14539.0279	3.021488
14539.2889	3.022004
14539.5509	3.02366
14539.8129	3.023882
14540.0739	3.023725
14540.3359	3.024194
14540.5979	3.024539
14540.8599	3.025309
14541.1209	3.025333
14541.3829	3.02527
14541.6449	3.026569
14541.9059	3.027077
14542.1679	3.026417
14542.4299	3.027286
14542.6909	3.028371
14542.9529	3.028878
14543.2149	3.028373
14543.4759	3.029646
14543.7379	3.029029
14543.9999	3.030334
14544.2609	3.030528
14544.5229	3.030448
14544.7849	3.03005
14545.0459	3.031024
14545.3079	3.030577
14545.5699	3.03137
14545.8309	3.031466
14546.0929	3.031572
14546.3549	3.032542
14546.6159	3.032602
14546.8779	3.032742
14547.1399	3.032153
14547.4009	3.032481
14547.6629	3.033024
14547.9249	3.032423
14548.1859	3.033775
14548.4479	3.032404
14548.7099	3.033224
14548.9709	3.032877
14549.2329	3.032515
14549.4949	3.034259
14549.7559	3.034972
14550.0179	3.034398
14550.2799	3.035953
14550.5409	3.035566
14550.8029	3.035388
14551.0649	3.035008
14551.3259	3.034253
14551.5879	3.034474
14551.8499	3.035558
14552.1119	3.036334
14552.3729	3.036735
14552.6349	3.036135
14552.8969	3.035762
14553.1579	3.037045
14553.4199	3.037433
14553.6819	3.035962
14553.9429	3.036133
14554.2049	3.037061
14554.4669	3.037424
14554.7279	3.0367
14554.9899	3.0373
14555.2519	3.038335
14555.5129	3.037927
14555.7749	3.037747
14556.0369	3.037226
14556.2979	3.039726
14556.5599	3.037711
14556.8219	3.037403
14557.0829	3.039003
14557.3449	3.040197
14557.6069	3.040733
14557.8679	3.040944
14558.1299	3.041351
14558.3919	3.042602
14558.6529	3.043808
14558.9149	3.044335
14559.1769	3.044929
14559.4379	3.045245
14559.6999	3.046254
14559.9619	3.046908
14560.2229	3.049261
14560.4849	3.052279
14560.7469	3.054568
14561.0079	3.056263
14561.2699	3.058914
14561.5319	3.062097
14561.7929	3.06403
14562.0549	3.065467
14562.3169	3.067861
14562.5789	3.071114
14562.8399	3.073036
14563.1019	3.075885
14563.3639	3.079241
14563.6249	3.081524
14563.8869	3.082838
14564.1489	3.08474
14564.4099	3.086482
14564.6719	3.084766
14564.9339	3.085346
14565.1949	3.087525
14565.4569	3.087816
14565.7189	3.086527
14565.9799	3.084827
14566.2419	3.082994
14566.5039	3.08105
14566.7649	3.07951
14567.0269	3.07656
14567.2889	3.076396
14567.5499	3.07643
14567.8119	3.072996
14568.0739	3.071135
14568.3349	3.069077
14568.5969	3.067517
14568.8589	3.068176
14569.1199	3.068977
14569.3819	3.06903
14569.6439	3.068903
14569.9049	3.068589
14570.1669	3.068472
14570.4289	3.069362
14570.6899	3.07007
14570.9519	3.070195
14571.2139	3.070906
14571.4749	3.073847
14571.7369	3.071434
14571.9989	3.072358
14572.2599	3.072829
14572.5219	3.070677
14572.7839	3.069618
14573.0449	3.072994
14573.3069	3.073465
14573.5689	3.070716
14573.8309	3.069395
14574.0919	3.069213
14574.3539	3.068201
14574.6159	3.067089
14574.8769	3.066768
14575.1389	3.066461
14575.4009	3.06546
14575.6619	3.063423
14575.9239	3.060944
14576.1859	3.060314
14576.4469	3.057628
14576.7089	3.057752
14576.9709	3.055402
14577.2319	3.054546
14577.4939	3.054338
14577.7559	3.053957
14578.0169	3.051199
14578.2789	3.05089
14578.5409	3.051102
14578.8019	3.050257
14579.0639	3.04867
14579.3259	3.046861
14579.5869	3.046588
14579.8489	3.044689
14580.1109	3.043815
14580.3719	3.042054
14580.6339	3.040363
14580.8959	3.038297
14581.1569	3.040183
14581.4189	3.036924
14581.6809	3.036361
14581.9419	3.036209
14582.2039	3.036643
14582.4659	3.037183
14582.7269	3.036607
14582.9889	3.035307
14583.2509	3.034475
14583.5119	3.034657
14583.7739	3.035047
14584.0359	3.034556
14584.2979	3.034224
14584.5589	3.034569
14584.8209	3.032989
14585.0829	3.033745
14585.3439	3.033677
14585.6059	3.032852
14585.8679	3.03299
14586.1289	3.032116
14586.3909	3.031783
14586.6529	3.031156
14586.9139	3.030451
14587.1759	3.030595
14587.4379	3.031474
14587.6989	3.03157
14587.9609	3.031143
14588.2229	3.031637
14588.4839	3.031272
14588.7459	3.030395
14589.0079	3.031682
14589.2689	3.032337
14589.5309	3.032049
14589.7929	3.033627
14590.0539	3.034793
14590.3159	3.037809
14590.5779	3.038502
14590.8389	3.040271
14591.1009	3.043386
14591.3629	3.044992
14591.6239	3.047489
14591.8859	3.049791
14592.1479	3.053477
14592.4089	3.057883
14592.6709	3.062507
14592.9329	3.06661
14593.1939	3.070693
14593.4559	3.075193
14593.7179	3.079744
14593.9789	3.085303
14594.2409	3.089852
14594.5029	3.095354
14594.7649	3.099148
14595.0259	3.10756
14595.2879	3.1157
14595.5499	3.12421
14595.8109	3.13589
14596.0729	3.14435
14596.3349	3.15615
14596.5959	3.16872
14596.8579	3.18482
14597.1199	3.20051
14597.3809	3.21745
14597.6429	3.23915
14597.9049	3.26293
14598.1659	3.28665
14598.4279	3.30975
14598.6899	3.33032
14598.9509	3.3581
14599.2129	3.39218
14599.4749	3.42585
14599.7359	3.47213
14599.9979	3.53833
14600.2599	3.60825
14600.5209	3.68513
14600.7829	3.76495
14601.0449	3.82729
14601.3059	3.87209
14601.5679	3.88768
14601.8299	3.88498
14602.0909	3.8847
14602.3529	3.90629
14602.6149	3.95546
14602.8759	4
14603.1379	3.99811
14603.3999	3.91889
14603.6609	3.77895
14603.9229	3.62974
14604.1849	3.50156
14604.4459	3.40648
14604.7079	3.34954
14604.9699	3.31959
14605.2309	3.31407
14605.4929	3.33243
14605.7549	3.37801
14606.0169	3.46358
14606.2779	3.56976
14606.5399	3.67286
14606.8019	3.75458
14607.0629	3.793
14607.3249	3.79239
14607.5869	3.77666
14607.8479	3.78041
14608.1099	3.8206
14608.3719	3.88862
14608.6329	3.91262
14608.8949	3.87224
14609.1569	3.79366
14609.4179	3.68478
14609.6799	3.57782
14609.9419	3.48977
14610.2029	3.41969
14610.4649	3.36179
14610.7269	3.31319
14610.9879	3.27085
14611.2499	3.23636
14611.5119	3.21204
14611.7729	3.18674
14612.0349	3.16466
14612.2969	3.15085
14612.5579	3.13039
14612.8199	3.11813
14613.0819	3.10436
14613.3429	3.092821
14613.6049	3.083105
14613.8669	3.075756
14614.1279	3.06957
14614.3899	3.064187
14614.6519	3.060367
14614.9129	3.057444
14615.1749	3.055342
14615.4369	3.053803
14615.6979	3.051706
14615.9599	3.050348
14616.2219	3.049291
14616.4839	3.04843
14616.7449	3.045445
14617.0069	3.045302
14617.2689	3.043379
14617.5299	3.043445
14617.7919	3.041563
14618.0539	3.041433
14618.3149	3.039052
14618.5769	3.03848
14618.8389	3.037459
14619.0999	3.035416
14619.3619	3.034509
14619.6239	3.033836
14619.8849	3.032135
14620.1469	3.030159
14620.4089	3.029084
14620.6699	3.028735
14620.9319	3.026755
14621.1939	3.025345
14621.4549	3.024065
14621.7169	3.021394
14621.9789	3.02008
14622.2399	3.019651
14622.5019	3.017755
14622.7639	3.016414
14623.0249	3.014986
14623.2869	3.013162
14623.5489	3.011904
14623.8099	3.011359
14624.0719	3.01111
14624.3339	3.010003
14624.5949	3.0093663
14624.8569	3.0092397
14625.1189	3.0082948
14625.3799	3.0073915
14625.6419	3.0070666
14625.9039	3.0057852
14626.1649	3.0059652
14626.4269	3.0055537
14626.6889	3.0049264
14626.9499	3.0047023
14627.2119	3.0044185
14627.4739	3.0042567
14627.7359	3.0042577
14627.9969	3.0039709
14628.2589	3.0039505
14628.5209	3.0034318
14628.7819	3.0030431
14629.0439	3.0034542
14629.3059	3.0029731
14629.5669	3.003224
14629.8289	3.002774
14630.0909	3.0024121
14630.3519	3.0027425
14630.6139	3.0027766
14630.8759	3.0023806
