# Supplementary material for: Data for photoluminescence spectra of natural Cr3+-doped MgAl2O4 spinel during order-disorder transition
Source: Data Brief. 2020 Sep 15;32:106310. doi: 10.1016/j.dib.2020.106310 (PMC7511808; doi:10.1016/j.dib.2020.106310)
Supplement: Supplementary file 2 [file mmc2.zip › T1-716.txt]

	T1-716Q
14489.0479	4.0090224
14489.3099	4.010115
14489.5709	4.010061
14489.8329	4.0094545
14490.0949	4.009443
14490.3559	4.0099019
14490.6179	4.010249
14490.8799	4.010101
14491.1409	4.0096205
14491.4029	4.010681
14491.6649	4.01048
14491.9259	4.011105
14492.1879	4.011038
14492.4499	4.010411
14492.7109	4.010427
14492.9729	4.01064
14493.2349	4.011049
14493.4959	4.011517
14493.7579	4.011749
14494.0199	4.012024
14494.2809	4.01221
14494.5429	4.012374
14494.8049	4.012584
14495.0659	4.012776
14495.3279	4.013167
14495.5899	4.01315
14495.8509	4.013276
14496.1129	4.013248
14496.3749	4.013335
14496.6359	4.013846
14496.8979	4.014062
14497.1599	4.014605
14497.4219	4.015213
14497.6829	4.014882
14497.9449	4.016063
14498.2069	4.015566
14498.4679	4.01633
14498.7299	4.015735
14498.9919	4.016315
14499.2529	4.016194
14499.5149	4.016385
14499.7769	4.017824
14500.0379	4.018334
14500.2999	4.017677
14500.5619	4.017121
14500.8229	4.017394
14501.0849	4.017614
14501.3469	4.017928
14501.6079	4.018016
14501.8699	4.018052
14502.1319	4.018721
14502.3929	4.018849
14502.6549	4.018443
14502.9169	4.018874
14503.1779	4.018756
14503.4399	4.018315
14503.7019	4.019395
14503.9629	4.019991
14504.2249	4.019356
14504.4869	4.020209
14504.7479	4.019849
14505.0099	4.01847
14505.2719	4.019967
14505.5329	4.018808
14505.7949	4.019482
14506.0569	4.01964
14506.3179	4.019922
14506.5799	4.019307
14506.8419	4.019881
14507.1029	4.020005
14507.3649	4.020272
14507.6269	4.020001
14507.8879	4.020508
14508.1499	4.020021
14508.4119	4.020278
14508.6739	4.02043
14508.9349	4.020422
14509.1969	4.020517
14509.4589	4.020424
14509.7199	4.020924
14509.9819	4.021977
14510.2439	4.022601
14510.5049	4.022431
14510.7669	4.022464
14511.0289	4.022268
14511.2899	4.021773
14511.5519	4.02286
14511.8139	4.023103
14512.0749	4.023305
14512.3369	4.023401
14512.5989	4.023717
14512.8599	4.024072
14513.1219	4.025202
14513.3839	4.025513
14513.6449	4.025289
14513.9069	4.025968
14514.1689	4.026969
14514.4299	4.027127
14514.6919	4.027054
14514.9539	4.026536
14515.2149	4.02751
14515.4769	4.028753
14515.7389	4.028379
14515.9999	4.02825
14516.2619	4.028783
14516.5239	4.029526
14516.7849	4.030449
14517.0469	4.030043
14517.3089	4.029036
14517.5699	4.029174
14517.8319	4.029601
14518.0939	4.029346
14518.3549	4.02881
14518.6169	4.027587
14518.8789	4.027164
14519.1409	4.02831
14519.4019	4.027497
14519.6639	4.026577
14519.9259	4.026951
14520.1869	4.026459
14520.4489	4.026927
14520.7109	4.026577
14520.9719	4.025184
14521.2339	4.024512
14521.4959	4.023779
14521.7569	4.023659
14522.0189	4.023311
14522.2809	4.023128
14522.5419	4.023416
14522.8039	4.023358
14523.0659	4.02343
14523.3269	4.023529
14523.5889	4.022655
14523.8509	4.021815
14524.1119	4.021469
14524.3739	4.0212
14524.6359	4.021391
14524.8969	4.021018
14525.1589	4.022334
14525.4209	4.02086
14525.6819	4.020432
14525.9439	4.020429
14526.2059	4.020662
14526.4669	4.020709
14526.7289	4.019382
14526.9909	4.020092
14527.2519	4.019678
14527.5139	4.020128
14527.7759	4.020016
14528.0369	4.019989
14528.2989	4.019841
14528.5609	4.019656
14528.8219	4.01996
14529.0839	4.019731
14529.3459	4.019478
14529.6069	4.019536
14529.8689	4.018572
14530.1309	4.018054
14530.3929	4.019082
14530.6539	4.019238
14530.9159	4.019679
14531.1779	4.018553
14531.4389	4.01895
14531.7009	4.019719
14531.9629	4.019032
14532.2239	4.018599
14532.4859	4.019664
14532.7479	4.020531
14533.0089	4.020036
14533.2709	4.019316
14533.5329	4.01953
14533.7939	4.020656
14534.0559	4.020824
14534.3179	4.020204
14534.5789	4.020522
14534.8409	4.021348
14535.1029	4.021824
14535.3639	4.022113
14535.6259	4.022186
14535.8879	4.022494
14536.1489	4.02316
14536.4109	4.02335
14536.6729	4.023638
14536.9339	4.024147
14537.1959	4.025294
14537.4579	4.024583
14537.7189	4.026008
14537.9809	4.026497
14538.2429	4.026483
14538.5039	4.028226
14538.7659	4.028319
14539.0279	4.02923
14539.2889	4.030126
14539.5509	4.03017
14539.8129	4.029651
14540.0739	4.030712
14540.3359	4.031798
14540.5979	4.032196
14540.8599	4.032375
14541.1209	4.033526
14541.3829	4.034056
14541.6449	4.034264
14541.9059	4.034994
14542.1679	4.034911
14542.4299	4.035287
14542.6909	4.03597
14542.9529	4.036095
14543.2149	4.036347
14543.4759	4.03643
14543.7379	4.037632
14543.9999	4.037227
14544.2609	4.03734
14544.5229	4.036789
14544.7849	4.03807
14545.0459	4.0371
14545.3079	4.038171
14545.5699	4.038179
14545.8309	4.038294
14546.0929	4.039856
14546.3549	4.040036
14546.6159	4.03948
14546.8779	4.039468
14547.1399	4.039983
14547.4009	4.039349
14547.6629	4.039037
14547.9249	4.040258
14548.1859	4.04004
14548.4479	4.040344
14548.7099	4.039795
14548.9709	4.039389
14549.2329	4.038785
14549.4949	4.038286
14549.7559	4.039462
14550.0179	4.041303
14550.2799	4.039731
14550.5409	4.040644
14550.8029	4.039883
14551.0649	4.040973
14551.3259	4.041108
14551.5879	4.041384
14551.8499	4.040938
14552.1119	4.04171
14552.3729	4.041936
14552.6349	4.041948
14552.8969	4.042116
14553.1579	4.042155
14553.4199	4.042588
14553.6819	4.042875
14553.9429	4.043989
14554.2049	4.045049
14554.4669	4.043077
14554.7279	4.043327
14554.9899	4.04497
14555.2519	4.046794
14555.5129	4.045835
14555.7749	4.045276
14556.0369	4.047009
14556.2979	4.046977
14556.5599	4.046647
14556.8219	4.048245
14557.0829	4.049985
14557.3449	4.048828
14557.6069	4.049705
14557.8679	4.050859
14558.1299	4.051456
14558.3919	4.05311
14558.6529	4.054677
14558.9149	4.055604
14559.1769	4.057341
14559.4379	4.059518
14559.6999	4.060193
14559.9619	4.061828
14560.2229	4.06225
14560.4849	4.064491
14560.7469	4.068473
14561.0079	4.071236
14561.2699	4.07319
14561.5319	4.076269
14561.7929	4.080226
14562.0549	4.083206
14562.3169	4.085228
14562.5789	4.087236
14562.8399	4.091174
14563.1019	4.095623
14563.3639	4.099113
14563.6249	4.10097
14563.8869	4.10349
14564.1489	4.10699
14564.4099	4.10833
14564.6719	4.10936
14564.9339	4.1103
14565.1949	4.11268
14565.4569	4.11174
14565.7189	4.10706
14565.9799	4.10749
14566.2419	4.10269
14566.5039	4.10324
14566.7649	4.10053
14567.0269	4.097615
14567.2889	4.095497
14567.5499	4.094436
14567.8119	4.092701
14568.0739	4.089348
14568.3349	4.086462
14568.5969	4.085717
14568.8589	4.085177
14569.1199	4.083249
14569.3819	4.081564
14569.6439	4.081397
14569.9049	4.081573
14570.1669	4.080703
14570.4289	4.080075
14570.6899	4.078348
14570.9519	4.078953
14571.2139	4.07925
14571.4749	4.080416
14571.7369	4.08058
14571.9989	4.078739
14572.2599	4.079589
14572.5219	4.078478
14572.7839	4.078514
14573.0449	4.078955
14573.3069	4.07839
14573.5689	4.077438
14573.8309	4.076636
14574.0919	4.076002
14574.3539	4.075923
14574.6159	4.07466
14574.8769	4.070883
14575.1389	4.069984
14575.4009	4.068523
14575.6619	4.069826
14575.9239	4.066589
14576.1859	4.062893
14576.4469	4.063252
14576.7089	4.061571
14576.9709	4.059711
14577.2319	4.059869
14577.4939	4.057853
14577.7559	4.056974
14578.0169	4.056968
14578.2789	4.055063
14578.5409	4.053314
14578.8019	4.052247
14579.0639	4.051547
14579.3259	4.051776
14579.5869	4.050318
14579.8489	4.047177
14580.1109	4.04675
14580.3719	4.046918
14580.6339	4.045043
14580.8959	4.0435
14581.1569	4.043243
14581.4189	4.044475
14581.6809	4.042396
14581.9419	4.042479
14582.2039	4.042158
14582.4659	4.042139
14582.7269	4.04159
14582.9889	4.040707
14583.2509	4.039671
14583.5119	4.038671
14583.7739	4.038008
14584.0359	4.037587
14584.2979	4.037689
14584.5589	4.03823
14584.8209	4.037493
14585.0829	4.037337
14585.3439	4.037551
14585.6059	4.036329
14585.8679	4.03614
14586.1289	4.034519
14586.3909	4.034624
14586.6529	4.03542
14586.9139	4.034621
14587.1759	4.034574
14587.4379	4.034316
14587.6989	4.03462
14587.9609	4.034866
14588.2229	4.034841
14588.4839	4.0354
14588.7459	4.036253
14589.0079	4.036724
14589.2689	4.037453
14589.5309	4.038569
14589.7929	4.039437
14590.0539	4.041735
14590.3159	4.043319
14590.5779	4.044379
14590.8389	4.047985
14591.1009	4.050374
14591.3629	4.053058
14591.6239	4.05677
14591.8859	4.060496
14592.1479	4.065239
14592.4089	4.069763
14592.6709	4.073428
14592.9329	4.077758
14593.1939	4.083114
14593.4559	4.088738
14593.7179	4.093897
14593.9789	4.098603
14594.2409	4.10619
14594.5029	4.11164
14594.7649	4.11799
14595.0259	4.12543
14595.2879	4.1337
14595.5499	4.14277
14595.8109	4.1531
14596.0729	4.16728
14596.3349	4.17906
14596.5959	4.18886
14596.8579	4.20547
14597.1199	4.22442
14597.3809	4.24383
14597.6429	4.26423
14597.9049	4.28607
14598.1659	4.3128
14598.4279	4.34177
14598.6899	4.36586
14598.9509	4.39023
14599.2129	4.42266
14599.4749	4.46721
14599.7359	4.50876
14599.9979	4.56642
14600.2599	4.63242
14600.5209	4.70997
14600.7829	4.78021
14601.0449	4.84282
14601.3059	4.89597
14601.5679	4.9292
14601.8299	4.9345
14602.0909	4.92825
14602.3529	4.93506
14602.6149	4.96134
14602.8759	4.99338
14603.1379	5
14603.3999	4.95648
14603.6609	4.84766
14603.9229	4.71432
14604.1849	4.56567
14604.4459	4.45976
14604.7079	4.39298
14604.9699	4.35354
14605.2309	4.33971
14605.4929	4.35004
14605.7549	4.38975
14606.0169	4.45575
14606.2779	4.5458
14606.5399	4.64289
14606.8019	4.72973
14607.0629	4.7965
14607.3249	4.82168
14607.5869	4.8167
14607.8479	4.82001
14608.1099	4.83842
14608.3719	4.88897
14608.6329	4.92213
14608.8949	4.90934
14609.1569	4.85964
14609.4179	4.7656
14609.6799	4.66575
14609.9419	4.57468
14610.2029	4.49266
14610.4649	4.42495
14610.7269	4.37001
14610.9879	4.32431
14611.2499	4.28624
14611.5119	4.25151
14611.7729	4.22264
14612.0349	4.19953
14612.2969	4.17922
14612.5579	4.15907
14612.8199	4.14364
14613.0819	4.12823
14613.3429	4.11361
14613.6049	4.10347
14613.8669	4.092475
14614.1279	4.083709
14614.3899	4.077353
14614.6519	4.071885
14614.9129	4.067228
14615.1749	4.06516
14615.4369	4.063875
14615.6979	4.060751
14615.9599	4.0596
14616.2219	4.057838
14616.4839	4.056652
14616.7449	4.054874
14617.0069	4.055321
14617.2689	4.052915
14617.5299	4.050374
14617.7919	4.049115
14618.0539	4.048414
14618.3149	4.046041
14618.5769	4.043593
14618.8389	4.042005
14619.0999	4.040016
14619.3619	4.0384
14619.6239	4.036999
14619.8849	4.034051
14620.1469	4.032536
14620.4089	4.031585
14620.6699	4.03036
14620.9319	4.029
14621.1939	4.026508
14621.4549	4.023805
14621.7169	4.022935
14621.9789	4.021446
14622.2399	4.020119
14622.5019	4.018944
14622.7639	4.016818
14623.0249	4.015552
14623.2869	4.014823
14623.5489	4.013252
14623.8099	4.012196
14624.0719	4.011962
14624.3339	4.010413
14624.5949	4.01013
14624.8569	4.0088991
14625.1189	4.0082977
14625.3799	4.0083869
14625.6419	4.0076777
14625.9039	4.0063553
14626.1649	4.0065965
14626.4269	4.0059239
14626.6889	4.005337
14626.9499	4.0052076
14627.2119	4.0050244
14627.4739	4.0046634
14627.7359	4.0042433
14627.9969	4.0039156
14628.2589	4.003955
14628.5209	4.0040654
14628.7819	4.0033592
14629.0439	4.0035006
14629.3059	4.0034919
14629.5669	4.0029435
14629.8289	4.0030854
14630.0909	4.0029499
14630.3519	4.0028974
14630.6139	4.0029236
14630.8759	4.0025907
