# Supplementary material for: Data for photoluminescence spectra of natural Cr3+-doped MgAl2O4 spinel during order-disorder transition
Source: Data Brief. 2020 Sep 15;32:106310. doi: 10.1016/j.dib.2020.106310 (PMC7511808; doi:10.1016/j.dib.2020.106310)
Supplement: Supplementary file 2 [file mmc2.zip › T1-750.txt]

	T1-750Q
14489.0479	5.012372
14489.3099	5.012331
14489.5709	5.012267
14489.8329	5.012886
14490.0949	5.012087
14490.3559	5.012623
14490.6179	5.013734
14490.8799	5.012883
14491.1409	5.013014
14491.4029	5.012974
14491.6649	5.013326
14491.9259	5.014225
14492.1879	5.014221
14492.4499	5.013792
14492.7109	5.014186
14492.9729	5.013664
14493.2349	5.014097
14493.4959	5.014556
14493.7579	5.014783
14494.0199	5.015576
14494.2809	5.015745
14494.5429	5.015632
14494.8049	5.01599
14495.0659	5.01612
14495.3279	5.016189
14495.5899	5.016401
14495.8509	5.017227
14496.1129	5.017406
14496.3749	5.017805
14496.6359	5.018362
14496.8979	5.018435
14497.1599	5.018977
14497.4219	5.019916
14497.6829	5.019659
14497.9449	5.020037
14498.2069	5.020125
14498.4679	5.020161
14498.7299	5.020684
14498.9919	5.020143
14499.2529	5.021023
14499.5149	5.021623
14499.7769	5.021913
14500.0379	5.022574
14500.2999	5.022974
14500.5619	5.022973
14500.8229	5.023146
14501.0849	5.023095
14501.3469	5.023323
14501.6079	5.023833
14501.8699	5.023666
14502.1319	5.023567
14502.3929	5.024081
14502.6549	5.024018
14502.9169	5.023552
14503.1779	5.023939
14503.4399	5.024769
14503.7019	5.02435
14503.9629	5.023946
14504.2249	5.024399
14504.4869	5.024682
14504.7479	5.024007
14505.0099	5.024151
14505.2719	5.023657
14505.5329	5.024481
14505.7949	5.025048
14506.0569	5.025284
14506.3179	5.025345
14506.5799	5.025802
14506.8419	5.025302
14507.1029	5.025675
14507.3649	5.025802
14507.6269	5.025637
14507.8879	5.025774
14508.1499	5.025732
14508.4119	5.025725
14508.6739	5.026254
14508.9349	5.026931
14509.1969	5.026928
14509.4589	5.026581
14509.7199	5.026849
14509.9819	5.027226
14510.2439	5.027232
14510.5049	5.027588
14510.7669	5.027599
14511.0289	5.027583
14511.2899	5.028787
14511.5519	5.028616
14511.8139	5.028625
14512.0749	5.028735
14512.3369	5.029337
14512.5989	5.029677
14512.8599	5.030387
14513.1219	5.029578
14513.3839	5.031814
14513.6449	5.03206
14513.9069	5.032035
14514.1689	5.031428
14514.4299	5.032409
14514.6919	5.034077
14514.9539	5.033761
14515.2149	5.03389
14515.4769	5.03444
14515.7389	5.034129
14515.9999	5.034742
14516.2619	5.035191
14516.5239	5.034576
14516.7849	5.034919
14517.0469	5.035153
14517.3089	5.034363
14517.5699	5.034484
14517.8319	5.034956
14518.0939	5.035394
14518.3549	5.034953
14518.6169	5.032827
14518.8789	5.033156
14519.1409	5.033502
14519.4019	5.03367
14519.6639	5.033226
14519.9259	5.032205
14520.1869	5.032007
14520.4489	5.031377
14520.7109	5.031418
14520.9719	5.030734
14521.2339	5.030629
14521.4959	5.030186
14521.7569	5.029916
14522.0189	5.028984
14522.2809	5.029003
14522.5419	5.028889
14522.8039	5.027886
14523.0659	5.028097
14523.3269	5.028617
14523.5889	5.028122
14523.8509	5.028216
14524.1119	5.027825
14524.3739	5.026921
14524.6359	5.027115
14524.8969	5.026487
14525.1589	5.027081
14525.4209	5.026898
14525.6819	5.026162
14525.9439	5.02609
14526.2059	5.027163
14526.4669	5.026668
14526.7289	5.025398
14526.9909	5.026331
14527.2519	5.026077
14527.5139	5.025373
14527.7759	5.025745
14528.0369	5.026188
14528.2989	5.026161
14528.5609	5.025657
14528.8219	5.025856
14529.0839	5.025936
14529.3459	5.025656
14529.6069	5.025457
14529.8689	5.025537
14530.1309	5.026048
14530.3929	5.026007
14530.6539	5.026302
14530.9159	5.02648
14531.1779	5.026086
14531.4389	5.02626
14531.7009	5.026297
14531.9629	5.026808
14532.2239	5.026846
14532.4859	5.026753
14532.7479	5.027305
14533.0089	5.027737
14533.2709	5.027829
14533.5329	5.027737
14533.7939	5.028301
14534.0559	5.029284
14534.3179	5.02922
14534.5789	5.028684
14534.8409	5.028943
14535.1029	5.030109
14535.3639	5.030445
14535.6259	5.030695
14535.8879	5.031378
14536.1489	5.031567
14536.4109	5.032032
14536.6729	5.032175
14536.9339	5.033
14537.1959	5.033268
14537.4579	5.034394
14537.7189	5.035365
14537.9809	5.034415
14538.2429	5.03636
14538.5039	5.037857
14538.7659	5.037521
14539.0279	5.037802
14539.2889	5.03804
14539.5509	5.039397
14539.8129	5.040445
14540.0739	5.040795
14540.3359	5.041058
14540.5979	5.041163
14540.8599	5.042392
14541.1209	5.042951
14541.3829	5.043856
14541.6449	5.044676
14541.9059	5.044456
14542.1679	5.044712
14542.4299	5.044554
14542.6909	5.045507
14542.9529	5.045865
14543.2149	5.046337
14543.4759	5.046328
14543.7379	5.046224
14543.9999	5.046482
14544.2609	5.047571
14544.5229	5.046585
14544.7849	5.04774
14545.0459	5.048287
14545.3079	5.049807
14545.5699	5.048379
14545.8309	5.048901
14546.0929	5.049137
14546.3549	5.049467
14546.6159	5.049535
14546.8779	5.049893
14547.1399	5.050142
14547.4009	5.050304
14547.6629	5.050278
14547.9249	5.049648
14548.1859	5.049737
14548.4479	5.04994
14548.7099	5.050492
14548.9709	5.050278
14549.2329	5.050005
14549.4949	5.050093
14549.7559	5.050657
14550.0179	5.050218
14550.2799	5.050338
14550.5409	5.051522
14550.8029	5.052085
14551.0649	5.051085
14551.3259	5.050776
14551.5879	5.051715
14551.8499	5.051946
14552.1119	5.051916
14552.3729	5.051391
14552.6349	5.051585
14552.8969	5.052549
14553.1579	5.05318
14553.4199	5.053004
14553.6819	5.053059
14553.9429	5.055102
14554.2049	5.054894
14554.4669	5.053817
14554.7279	5.05582
14554.9899	5.054794
14555.2519	5.055484
14555.5129	5.057341
14555.7749	5.055814
14556.0369	5.059023
14556.2979	5.059034
14556.5599	5.059685
14556.8219	5.060227
14557.0829	5.060608
14557.3449	5.061445
14557.6069	5.06263
14557.8679	5.063854
14558.1299	5.065489
14558.3919	5.067298
14558.6529	5.068273
14558.9149	5.06904
14559.1769	5.070744
14559.4379	5.072338
14559.6999	5.074135
14559.9619	5.076622
14560.2229	5.080217
14560.4849	5.080681
14560.7469	5.084052
14561.0079	5.086884
14561.2699	5.091292
14561.5319	5.092
14561.7929	5.095269
14562.0549	5.099771
14562.3169	5.10385
14562.5789	5.1071
14562.8399	5.11015
14563.1019	5.11336
14563.3639	5.11656
14563.6249	5.11934
14563.8869	5.12216
14564.1489	5.12552
14564.4099	5.12728
14564.6719	5.1266
14564.9339	5.1284
14565.1949	5.13128
14565.4569	5.13026
14565.7189	5.12771
14565.9799	5.12592
14566.2419	5.12349
14566.5039	5.12441
14566.7649	5.12165
14567.0269	5.11914
14567.2889	5.11774
14567.5499	5.11439
14567.8119	5.10987
14568.0739	5.10761
14568.3349	5.1053
14568.5969	5.1042
14568.8589	5.10269
14569.1199	5.099595
14569.3819	5.098044
14569.6439	5.096699
14569.9049	5.095424
14570.1669	5.095359
14570.4289	5.094893
14570.6899	5.094123
14570.9519	5.093508
14571.2139	5.095135
14571.4749	5.092432
14571.7369	5.093379
14571.9989	5.09263
14572.2599	5.093113
14572.5219	5.093111
14572.7839	5.091455
14573.0449	5.090513
14573.3069	5.0909
14573.5689	5.090537
14573.8309	5.089044
14574.0919	5.08832
14574.3539	5.087975
14574.6159	5.086676
14574.8769	5.085592
14575.1389	5.083334
14575.4009	5.081647
14575.6619	5.080115
14575.9239	5.078296
14576.1859	5.075371
14576.4469	5.074685
14576.7089	5.073659
14576.9709	5.069876
14577.2319	5.070003
14577.4939	5.068308
14577.7559	5.067332
14578.0169	5.065465
14578.2789	5.064165
14578.5409	5.06403
14578.8019	5.063844
14579.0639	5.063087
14579.3259	5.061668
14579.5869	5.059868
14579.8489	5.058117
14580.1109	5.056348
14580.3719	5.056043
14580.6339	5.054149
14580.8959	5.054299
14581.1569	5.05452
14581.4189	5.052843
14581.6809	5.052569
14581.9419	5.051554
14582.2039	5.051108
14582.4659	5.049939
14582.7269	5.049072
14582.9889	5.049021
14583.2509	5.04887
14583.5119	5.048448
14583.7739	5.047506
14584.0359	5.046195
14584.2979	5.045928
14584.5589	5.046233
14584.8209	5.045359
14585.0829	5.045031
14585.3439	5.04304
14585.6059	5.043528
14585.8679	5.040968
14586.1289	5.042123
14586.3909	5.041164
14586.6529	5.041491
14586.9139	5.041409
14587.1759	5.041191
14587.4379	5.040604
14587.6989	5.041072
14587.9609	5.041286
14588.2229	5.041425
14588.4839	5.042111
14588.7459	5.043063
14589.0079	5.044112
14589.2689	5.044867
14589.5309	5.046105
14589.7929	5.046601
14590.0539	5.049781
14590.3159	5.051993
14590.5779	5.054728
14590.8389	5.057096
14591.1009	5.059688
14591.3629	5.063322
14591.6239	5.067169
14591.8859	5.070007
14592.1479	5.074695
14592.4089	5.07952
14592.6709	5.085376
14592.9329	5.091572
14593.1939	5.096464
14593.4559	5.10173
14593.7179	5.1079
14593.9789	5.11302
14594.2409	5.11933
14594.5029	5.12693
14594.7649	5.1347
14595.0259	5.14404
14595.2879	5.1529
14595.5499	5.16251
14595.8109	5.17299
14596.0729	5.18668
14596.3349	5.19942
14596.5959	5.21472
14596.8579	5.23097
14597.1199	5.25105
14597.3809	5.27158
14597.6429	5.29181
14597.9049	5.31768
14598.1659	5.34706
14598.4279	5.37327
14598.6899	5.4005
14598.9509	5.42771
14599.2129	5.46173
14599.4749	5.49975
14599.7359	5.54571
14599.9979	5.6011
14600.2599	5.6646
14600.5209	5.73706
14600.7829	5.80087
14601.0449	5.86049
14601.3059	5.91158
14601.5679	5.94716
14601.8299	5.95479
14602.0909	5.94864
14602.3529	5.95452
14602.6149	5.97599
14602.8759	6
14603.1379	5.9985
14603.3999	5.95193
14603.6609	5.85794
14603.9229	5.72617
14604.1849	5.5908
14604.4459	5.48909
14604.7079	5.41918
14604.9699	5.37688
14605.2309	5.35888
14605.4929	5.36573
14605.7549	5.40011
14606.0169	5.46043
14606.2779	5.54368
14606.5399	5.63649
14606.8019	5.72394
14607.0629	5.79084
14607.3249	5.82006
14607.5869	5.82872
14607.8479	5.832
14608.1099	5.85256
14608.3719	5.89359
14608.6329	5.92839
14608.8949	5.92415
14609.1569	5.87504
14609.4179	5.7928
14609.6799	5.6969
14609.9419	5.60671
14610.2029	5.52532
14610.4649	5.4585
14610.7269	5.40283
14610.9879	5.35301
14611.2499	5.31162
14611.5119	5.27781
14611.7729	5.24849
14612.0349	5.2209
14612.2969	5.196
14612.5579	5.17783
14612.8199	5.16116
14613.0819	5.14485
14613.3429	5.12903
14613.6049	5.11875
14613.8669	5.10591
14614.1279	5.097602
14614.3899	5.092457
14614.6519	5.08603
14614.9129	5.079703
14615.1749	5.075455
14615.4369	5.073149
14615.6979	5.071652
14615.9599	5.068814
14616.2219	5.067974
14616.4839	5.066347
14616.7449	5.064718
14617.0069	5.061724
14617.2689	5.06186
14617.5299	5.05865
14617.7919	5.057144
14618.0539	5.055214
14618.3149	5.052926
14618.5769	5.051029
14618.8389	5.048109
14619.0999	5.045601
14619.3619	5.044285
14619.6239	5.042516
14619.8849	5.04022
14620.1469	5.038044
14620.4089	5.036671
14620.6699	5.034547
14620.9319	5.03405
14621.1939	5.030856
14621.4549	5.028524
14621.7169	5.026604
14621.9789	5.024449
14622.2399	5.022937
14622.5019	5.022047
14622.7639	5.020384
14623.0249	5.018538
14623.2869	5.01722
14623.5489	5.015689
14623.8099	5.014234
14624.0719	5.013617
14624.3339	5.012034
14624.5949	5.011166
14624.8569	5.010852
14625.1189	5.00948
14625.3799	5.0089976
14625.6419	5.0088025
14625.9039	5.0080285
14626.1649	5.0074601
14626.4269	5.0066735
14626.6889	5.0062887
14626.9499	5.0060037
14627.2119	5.0057722
14627.4739	5.0053845
14627.7359	5.004704
14627.9969	5.0043708
14628.2589	5.0044551
14628.5209	5.0042838
14628.7819	5.003665
14629.0439	5.0040087
14629.3059	5.0036969
14629.5669	5.0033242
14629.8289	5.0034568
14630.0909	5.0029378
14630.3519	5.0030799
14630.6139	5.0030638
14630.8759	5.0026787
