# Supplementary material for: Data for photoluminescence spectra of natural Cr3+-doped MgAl2O4 spinel during order-disorder transition
Source: Data Brief. 2020 Sep 15;32:106310. doi: 10.1016/j.dib.2020.106310 (PMC7511808; doi:10.1016/j.dib.2020.106310)
Supplement: Supplementary file 2 [file mmc2.zip › T1-800.txt]

	T1-800Q
14489.0479	6.044473
14489.3099	6.045977
14489.5709	6.042706
14489.8329	6.046235
14490.0949	6.044981
14490.3559	6.044184
14490.6179	6.043888
14490.8799	6.04613
14491.1409	6.046735
14491.4029	6.049325
14491.6649	6.048495
14491.9259	6.048153
14492.1879	6.048064
14492.4499	6.050748
14492.7109	6.050398
14492.9729	6.050854
14493.2349	6.051795
14493.4959	6.05305
14493.7579	6.052891
14494.0199	6.051929
14494.2809	6.051916
14494.5429	6.053711
14494.8049	6.055489
14495.0659	6.055869
14495.3279	6.05736
14495.5899	6.057308
14495.8509	6.057454
14496.1129	6.057726
14496.3749	6.056827
14496.6359	6.060739
14496.8979	6.062762
14497.1599	6.061518
14497.4219	6.060692
14497.6829	6.064987
14497.9449	6.066665
14498.2069	6.067037
14498.4679	6.066733
14498.7299	6.069627
14498.9919	6.069371
14499.2529	6.069025
14499.5149	6.069414
14499.7769	6.070266
14500.0379	6.072033
14500.2999	6.071867
14500.5619	6.075029
14500.8229	6.076435
14501.0849	6.076368
14501.3469	6.075657
14501.6079	6.075949
14501.8699	6.077991
14502.1319	6.078559
14502.3929	6.07808
14502.6549	6.079393
14502.9169	6.081497
14503.1779	6.082948
14503.4399	6.083031
14503.7019	6.082842
14503.9629	6.0826
14504.2249	6.081561
14504.4869	6.085684
14504.7479	6.087835
14505.0099	6.086351
14505.2719	6.088053
14505.5329	6.089441
14505.7949	6.090298
14506.0569	6.092124
14506.3179	6.091417
14506.5799	6.09108
14506.8419	6.092659
14507.1029	6.094247
14507.3649	6.093389
14507.6269	6.094128
14507.8879	6.096711
14508.1499	6.096686
14508.4119	6.094716
14508.6739	6.095923
14508.9349	6.099624
14509.1969	6.10252
14509.4589	6.1012
14509.7199	6.099196
14509.9819	6.10177
14510.2439	6.10436
14510.5049	6.10491
14510.7669	6.10521
14511.0289	6.10865
14511.2899	6.10703
14511.5519	6.10814
14511.8139	6.10458
14512.0749	6.10747
14512.3369	6.11172
14512.5989	6.11203
14512.8599	6.10979
14513.1219	6.11043
14513.3839	6.10919
14513.6449	6.11564
14513.9069	6.11353
14514.1689	6.11432
14514.4299	6.11644
14514.6919	6.11731
14514.9539	6.11812
14515.2149	6.11727
14515.4769	6.11657
14515.7389	6.11886
14515.9999	6.12103
14516.2619	6.12096
14516.5239	6.11986
14516.7849	6.12072
14517.0469	6.12332
14517.3089	6.12279
14517.5699	6.12221
14517.8319	6.12354
14518.0939	6.12527
14518.3549	6.12485
14518.6169	6.12353
14518.8789	6.12188
14519.1409	6.12745
14519.4019	6.12078
14519.6639	6.12201
14519.9259	6.12261
14520.1869	6.12051
14520.4489	6.12538
14520.7109	6.12205
14520.9719	6.1204
14521.2339	6.12185
14521.4959	6.12068
14521.7569	6.12219
14522.0189	6.11923
14522.2809	6.11757
14522.5419	6.11981
14522.8039	6.12124
14523.0659	6.11913
14523.3269	6.11634
14523.5889	6.11725
14523.8509	6.11954
14524.1119	6.11948
14524.3739	6.11691
14524.6359	6.11704
14524.8969	6.11614
14525.1589	6.11772
14525.4209	6.11629
14525.6819	6.11678
14525.9439	6.11599
14526.2059	6.11051
14526.4669	6.11366
14526.7289	6.11224
14526.9909	6.11426
14527.2519	6.11134
14527.5139	6.11317
14527.7759	6.11093
14528.0369	6.11281
14528.2989	6.11345
14528.5609	6.11318
14528.8219	6.11301
14529.0839	6.1105
14529.3459	6.11011
14529.6069	6.11148
14529.8689	6.1099
14530.1309	6.10965
14530.3929	6.1122
14530.6539	6.11379
14530.9159	6.113
14531.1779	6.11024
14531.4389	6.11171
14531.7009	6.11087
14531.9629	6.11346
14532.2239	6.11285
14532.4859	6.10886
14532.7479	6.11304
14533.0089	6.11234
14533.2709	6.11482
14533.5329	6.11053
14533.7939	6.11575
14534.0559	6.1158
14534.3179	6.11581
14534.5789	6.1146
14534.8409	6.11296
14535.1029	6.11407
14535.3639	6.11728
14535.6259	6.11798
14535.8879	6.11668
14536.1489	6.11855
14536.4109	6.12077
14536.6729	6.11989
14536.9339	6.12082
14537.1959	6.1208
14537.4579	6.1262
14537.7189	6.12598
14537.9809	6.12393
14538.2429	6.12915
14538.5039	6.12674
14538.7659	6.12842
14539.0279	6.13036
14539.2889	6.13148
14539.5509	6.13283
14539.8129	6.13178
14540.0739	6.13775
14540.3359	6.13824
14540.5979	6.13802
14540.8599	6.13847
14541.1209	6.13934
14541.3829	6.14024
14541.6449	6.14055
14541.9059	6.14155
14542.1679	6.14576
14542.4299	6.14972
14542.6909	6.14585
14542.9529	6.14727
14543.2149	6.15134
14543.4759	6.15452
14543.7379	6.15047
14543.9999	6.15442
14544.2609	6.15179
14544.5229	6.15475
14544.7849	6.1527
14545.0459	6.15678
14545.3079	6.1569
14545.5699	6.15993
14545.8309	6.15921
14546.0929	6.1603
14546.3549	6.16273
14546.6159	6.16603
14546.8779	6.17021
14547.1399	6.17053
14547.4009	6.16871
14547.6629	6.17007
14547.9249	6.17038
14548.1859	6.16903
14548.4479	6.17311
14548.7099	6.17377
14548.9709	6.17188
14549.2329	6.17328
14549.4949	6.17194
14549.7559	6.17418
14550.0179	6.1721
14550.2799	6.17335
14550.5409	6.17717
14550.8029	6.17826
14551.0649	6.17976
14551.3259	6.18058
14551.5879	6.18329
14551.8499	6.1849
14552.1119	6.1849
14552.3729	6.1841
14552.6349	6.18575
14552.8969	6.18992
14553.1579	6.19212
14553.4199	6.19024
14553.6819	6.18994
14553.9429	6.19355
14554.2049	6.19258
14554.4669	6.2002
14554.7279	6.1969
14554.9899	6.19949
14555.2519	6.19723
14555.5129	6.20198
14555.7749	6.20479
14556.0369	6.20387
14556.2979	6.20461
14556.5599	6.20867
14556.8219	6.21024
14557.0829	6.21061
14557.3449	6.21235
14557.6069	6.21485
14557.8679	6.21911
14558.1299	6.22045
14558.3919	6.22406
14558.6529	6.2316
14558.9149	6.23379
14559.1769	6.23818
14559.4379	6.24652
14559.6999	6.24084
14559.9619	6.24808
14560.2229	6.25313
14560.4849	6.25468
14560.7469	6.25607
14561.0079	6.26463
14561.2699	6.26548
14561.5319	6.27213
14561.7929	6.27439
14562.0549	6.28096
14562.3169	6.28427
14562.5789	6.28353
14562.8399	6.28811
14563.1019	6.29397
14563.3639	6.29417
14563.6249	6.2961
14563.8869	6.30178
14564.1489	6.30377
14564.4099	6.30557
14564.6719	6.31085
14564.9339	6.312
14565.1949	6.30957
14565.4569	6.31417
14565.7189	6.3144
14565.9799	6.31445
14566.2419	6.31983
14566.5039	6.3189
14566.7649	6.31532
14567.0269	6.31573
14567.2889	6.31381
14567.5499	6.31305
14567.8119	6.31175
14568.0739	6.3071
14568.3349	6.30486
14568.5969	6.30782
14568.8589	6.31083
14569.1199	6.30794
14569.3819	6.30301
14569.6439	6.30079
14569.9049	6.29737
14570.1669	6.30177
14570.4289	6.29732
14570.6899	6.29566
14570.9519	6.29473
14571.2139	6.29618
14571.4749	6.29416
14571.7369	6.29549
14571.9989	6.28733
14572.2599	6.29239
14572.5219	6.28609
14572.7839	6.28253
14573.0449	6.27748
14573.3069	6.27642
14573.5689	6.27622
14573.8309	6.27227
14574.0919	6.26934
14574.3539	6.27062
14574.6159	6.26907
14574.8769	6.26037
14575.1389	6.25932
14575.4009	6.25595
14575.6619	6.25355
14575.9239	6.24486
14576.1859	6.23715
14576.4469	6.23784
14576.7089	6.2408
14576.9709	6.23555
14577.2319	6.2277
14577.4939	6.2217
14577.7559	6.21917
14578.0169	6.21379
14578.2789	6.20905
14578.5409	6.20522
14578.8019	6.20433
14579.0639	6.20393
14579.3259	6.20094
14579.5869	6.20079
14579.8489	6.19812
14580.1109	6.19245
14580.3719	6.19306
14580.6339	6.18572
14580.8959	6.17903
14581.1569	6.18122
14581.4189	6.18078
14581.6809	6.17583
14581.9419	6.17623
14582.2039	6.1736
14582.4659	6.17074
14582.7269	6.17019
14582.9889	6.16665
14583.2509	6.16594
14583.5119	6.16594
14583.7739	6.1639
14584.0359	6.16195
14584.2979	6.15976
14584.5589	6.15851
14584.8209	6.15403
14585.0829	6.15316
14585.3439	6.152
14585.6059	6.14976
14585.8679	6.15208
14586.1289	6.14609
14586.3909	6.14807
14586.6529	6.1499
14586.9139	6.14863
14587.1759	6.14711
14587.4379	6.14934
14587.6989	6.14878
14587.9609	6.14968
14588.2229	6.15332
14588.4839	6.15581
14588.7459	6.15927
14589.0079	6.16232
14589.2689	6.16154
14589.5309	6.1678
14589.7929	6.17112
14590.0539	6.1738
14590.3159	6.18528
14590.5779	6.18896
14590.8389	6.19521
14591.1009	6.19945
14591.3629	6.20554
14591.6239	6.21812
14591.8859	6.22712
14592.1479	6.23385
14592.4089	6.24486
14592.6709	6.2568
14592.9329	6.26664
14593.1939	6.27608
14593.4559	6.28638
14593.7179	6.29696
14593.9789	6.30823
14594.2409	6.32518
14594.5029	6.34344
14594.7649	6.35287
14595.0259	6.36981
14595.2879	6.38849
14595.5499	6.40074
14595.8109	6.4234
14596.0729	6.44558
14596.3349	6.46555
14596.5959	6.48904
14596.8579	6.5147
14597.1199	6.54008
14597.3809	6.56523
14597.6429	6.59111
14597.9049	6.61863
14598.1659	6.64973
14598.4279	6.68228
14598.6899	6.70784
14598.9509	6.73469
14599.2129	6.76713
14599.4749	6.80414
14599.7359	6.84124
14599.9979	6.86549
14600.2599	6.89982
14600.5209	6.92753
14600.7829	6.94887
14601.0449	6.97162
14601.3059	6.99201
14601.5679	6.99779
14601.8299	6.99996
14602.0909	7
14602.3529	6.99153
14602.6149	6.97549
14602.8759	6.95093
14603.1379	6.92569
14603.3999	6.87842
14603.6609	6.83176
14603.9229	6.7737
14604.1849	6.71773
14604.4459	6.66965
14604.7079	6.63025
14604.9699	6.60824
14605.2309	6.59601
14605.4929	6.59814
14605.7549	6.61306
14606.0169	6.63795
14606.2779	6.67043
14606.5399	6.70405
14606.8019	6.73952
14607.0629	6.78186
14607.3249	6.8221
14607.5869	6.85018
14607.8479	6.86422
14608.1099	6.90569
14608.3719	6.90241
14608.6329	6.92198
14608.8949	6.91953
14609.1569	6.90503
14609.4179	6.87017
14609.6799	6.84888
14609.9419	6.81174
14610.2029	6.77096
14610.4649	6.72661
14610.7269	6.68302
14610.9879	6.64584
14611.2499	6.60339
14611.5119	6.55739
14611.7729	6.52342
14612.0349	6.49276
14612.2969	6.45788
14612.5579	6.42431
14612.8199	6.3916
14613.0819	6.37008
14613.3429	6.34614
14613.6049	6.32327
14613.8669	6.30314
14614.1279	6.28722
14614.3899	6.27361
14614.6519	6.25711
14614.9129	6.24146
14615.1749	6.23138
14615.4369	6.22375
14615.6979	6.21532
14615.9599	6.20691
14616.2219	6.1982
14616.4839	6.18855
14616.7449	6.18593
14617.0069	6.17804
14617.2689	6.17462
14617.5299	6.1653
14617.7919	6.16214
14618.0539	6.15697
14618.3149	6.15061
14618.5769	6.14791
14618.8389	6.14283
14619.0999	6.13823
14619.3619	6.1347
14619.6239	6.12804
14619.8849	6.12292
14620.1469	6.11853
14620.4089	6.11072
14620.6699	6.11003
14620.9319	6.10763
14621.1939	6.10239
14621.4549	6.093746
14621.7169	6.089696
14621.9789	6.085326
14622.2399	6.080659
14622.5019	6.078341
14622.7639	6.073483
14623.0249	6.069046
14623.2869	6.065677
14623.5489	6.062118
14623.8099	6.058896
14624.0719	6.05459
14624.3339	6.051183
14624.5949	6.046766
14624.8569	6.04615
14625.1189	6.041275
14625.3799	6.038346
14625.6419	6.037662
14625.9039	6.034395
14626.1649	6.032905
14626.4269	6.030414
14626.6889	6.029258
14626.9499	6.027369
14627.2119	6.025283
14627.4739	6.024042
14627.7359	6.02333
14627.9969	6.022828
14628.2589	6.020819
14628.5209	6.019451
14628.7819	6.017804
14629.0439	6.017019
14629.3059	6.017345
14629.5669	6.015846
14629.8289	6.014655
14630.0909	6.014276
14630.3519	6.014195
14630.6139	6.013969
14630.8759	6.012973
