# Supplementary material for: Data for photoluminescence spectra of natural Cr3+-doped MgAl2O4 spinel during order-disorder transition
Source: Data Brief. 2020 Sep 15;32:106310. doi: 10.1016/j.dib.2020.106310 (PMC7511808; doi:10.1016/j.dib.2020.106310)
Supplement: Supplementary file 2 [file mmc2.zip › T1-825.txt]

	T1-825Q
14489.0479	7.065028
14489.3099	7.064785
14489.5709	7.065287
14489.8329	7.066247
14490.0949	7.066028
14490.3559	7.066098
14490.6179	7.066099
14490.8799	7.067896
14491.1409	7.069012
14491.4029	7.070861
14491.6649	7.071306
14491.9259	7.072713
14492.1879	7.072191
14492.4499	7.073491
14492.7109	7.074056
14492.9729	7.074885
14493.2349	7.075611
14493.4959	7.07626
14493.7579	7.076761
14494.0199	7.078357
14494.2809	7.079133
14494.5429	7.078683
14494.8049	7.079849
14495.0659	7.081963
14495.3279	7.083467
14495.5899	7.083962
14495.8509	7.085755
14496.1129	7.086445
14496.3749	7.087486
14496.6359	7.087969
14496.8979	7.089635
14497.1599	7.089856
14497.4219	7.091116
14497.6829	7.093657
14497.9449	7.092922
14498.2069	7.093938
14498.4679	7.093746
14498.7299	7.096123
14498.9919	7.094851
14499.2529	7.097999
14499.5149	7.098924
14499.7769	7.098719
14500.0379	7.099954
14500.2999	7.10155
14500.5619	7.1026
14500.8229	7.10563
14501.0849	7.10683
14501.3469	7.10677
14501.6079	7.10736
14501.8699	7.1094
14502.1319	7.11086
14502.3929	7.1108
14502.6549	7.11259
14502.9169	7.11479
14503.1779	7.1149
14503.4399	7.11611
14503.7019	7.11763
14503.9629	7.11791
14504.2249	7.11912
14504.4869	7.11751
14504.7479	7.12021
14505.0099	7.12323
14505.2719	7.12509
14505.5329	7.12569
14505.7949	7.12499
14506.0569	7.12559
14506.3179	7.12665
14506.5799	7.12766
14506.8419	7.12971
14507.1029	7.13234
14507.3649	7.13324
14507.6269	7.13308
14507.8879	7.13304
14508.1499	7.13376
14508.4119	7.13676
14508.6739	7.13796
14508.9349	7.1381
14509.1969	7.13965
14509.4589	7.14112
14509.7199	7.1423
14509.9819	7.14393
14510.2439	7.14564
14510.5049	7.14656
14510.7669	7.14623
14511.0289	7.14894
14511.2899	7.15007
14511.5519	7.14909
14511.8139	7.15045
14512.0749	7.15226
14512.3369	7.15586
14512.5989	7.15438
14512.8599	7.15466
14513.1219	7.15782
14513.3839	7.15688
14513.6449	7.15801
14513.9069	7.15957
14514.1689	7.16189
14514.4299	7.16336
14514.6919	7.16314
14514.9539	7.16462
14515.2149	7.16584
14515.4769	7.16919
14515.7389	7.1694
14515.9999	7.16744
14516.2619	7.16828
14516.5239	7.16996
14516.7849	7.16944
14517.0469	7.16849
14517.3089	7.17081
14517.5699	7.17363
14517.8319	7.17377
14518.0939	7.17369
14518.3549	7.17143
14518.6169	7.17239
14518.8789	7.17428
14519.1409	7.17703
14519.4019	7.17301
14519.6639	7.17283
14519.9259	7.17281
14520.1869	7.1757
14520.4489	7.17391
14520.7109	7.17339
14520.9719	7.17298
14521.2339	7.17312
14521.4959	7.1724
14521.7569	7.17183
14522.0189	7.17157
14522.2809	7.17297
14522.5419	7.17343
14522.8039	7.17246
14523.0659	7.17047
14523.3269	7.16942
14523.5889	7.17163
14523.8509	7.17172
14524.1119	7.16848
14524.3739	7.16833
14524.6359	7.16931
14524.8969	7.16843
14525.1589	7.16999
14525.4209	7.16834
14525.6819	7.16784
14525.9439	7.17025
14526.2059	7.1703
14526.4669	7.16499
14526.7289	7.1661
14526.9909	7.16698
14527.2519	7.16538
14527.5139	7.16571
14527.7759	7.16631
14528.0369	7.16593
14528.2989	7.16536
14528.5609	7.16537
14528.8219	7.16486
14529.0839	7.16523
14529.3459	7.16411
14529.6069	7.16149
14529.8689	7.16142
14530.1309	7.16319
14530.3929	7.16426
14530.6539	7.16227
14530.9159	7.16142
14531.1779	7.16141
14531.4389	7.16677
14531.7009	7.1649
14531.9629	7.16644
14532.2239	7.16448
14532.4859	7.16534
14532.7479	7.16729
14533.0089	7.16445
14533.2709	7.16618
14533.5329	7.16522
14533.7939	7.16834
14534.0559	7.16771
14534.3179	7.1654
14534.5789	7.16701
14534.8409	7.16849
14535.1029	7.17032
14535.3639	7.16996
14535.6259	7.16971
14535.8879	7.17277
14536.1489	7.17434
14536.4109	7.17534
14536.6729	7.17705
14536.9339	7.1779
14537.1959	7.18008
14537.4579	7.17873
14537.7189	7.17888
14537.9809	7.1779
14538.2429	7.18135
14538.5039	7.18363
14538.7659	7.18428
14539.0279	7.18844
14539.2889	7.18964
14539.5509	7.19336
14539.8129	7.19215
14540.0739	7.19222
14540.3359	7.19297
14540.5979	7.19454
14540.8599	7.19516
14541.1209	7.19645
14541.3829	7.19831
14541.6449	7.2011
14541.9059	7.20297
14542.1679	7.20221
14542.4299	7.2049
14542.6909	7.2085
14542.9529	7.20864
14543.2149	7.2102
14543.4759	7.21173
14543.7379	7.21244
14543.9999	7.21625
14544.2609	7.21516
14544.5229	7.21788
14544.7849	7.22097
14545.0459	7.22304
14545.3079	7.22292
14545.5699	7.22141
14545.8309	7.22443
14546.0929	7.22736
14546.3549	7.22833
14546.6159	7.2275
14546.8779	7.22924
14547.1399	7.23389
14547.4009	7.23587
14547.6629	7.235
14547.9249	7.23587
14548.1859	7.23857
14548.4479	7.24164
14548.7099	7.24326
14548.9709	7.24173
14549.2329	7.24249
14549.4949	7.24673
14549.7559	7.24975
14550.0179	7.24848
14550.2799	7.24966
14550.5409	7.25067
14550.8029	7.25393
14551.0649	7.25143
14551.3259	7.25273
14551.5879	7.25732
14551.8499	7.26032
14552.1119	7.26157
14552.3729	7.26128
14552.6349	7.263
14552.8969	7.26754
14553.1579	7.27009
14553.4199	7.26974
14553.6819	7.26957
14553.9429	7.27061
14554.2049	7.27424
14554.4669	7.27541
14554.7279	7.27715
14554.9899	7.28061
14555.2519	7.28285
14555.5129	7.28264
14555.7749	7.28525
14556.0369	7.28865
14556.2979	7.29022
14556.5599	7.2942
14556.8219	7.29642
14557.0829	7.29892
14557.3449	7.30529
14557.6069	7.30839
14557.8679	7.30984
14558.1299	7.31477
14558.3919	7.31912
14558.6529	7.32116
14558.9149	7.32464
14559.1769	7.32826
14559.4379	7.33255
14559.6999	7.33872
14559.9619	7.33916
14560.2229	7.34466
14560.4849	7.34851
14560.7469	7.3535
14561.0079	7.35398
14561.2699	7.36211
14561.5319	7.36495
14561.7929	7.37051
14562.0549	7.37794
14562.3169	7.37911
14562.5789	7.38321
14562.8399	7.38771
14563.1019	7.39232
14563.3639	7.39611
14563.6249	7.39798
14563.8869	7.40132
14564.1489	7.40563
14564.4099	7.406
14564.6719	7.40595
14564.9339	7.41003
14565.1949	7.41087
14565.4569	7.41313
14565.7189	7.41299
14565.9799	7.41295
14566.2419	7.41574
14566.5039	7.41847
14566.7649	7.41363
14567.0269	7.41046
14567.2889	7.41566
14567.5499	7.41694
14567.8119	7.41191
14568.0739	7.40986
14568.3349	7.41101
14568.5969	7.41248
14568.8589	7.4118
14569.1199	7.40907
14569.3819	7.40685
14569.6439	7.40427
14569.9049	7.40095
14570.1669	7.3985
14570.4289	7.39433
14570.6899	7.39656
14570.9519	7.39594
14571.2139	7.39282
14571.4749	7.387
14571.7369	7.38722
14571.9989	7.38696
14572.2599	7.38425
14572.5219	7.37933
14572.7839	7.3759
14573.0449	7.37876
14573.3069	7.37402
14573.5689	7.36579
14573.8309	7.36259
14574.0919	7.361
14574.3539	7.35701
14574.6159	7.34993
14574.8769	7.34319
14575.1389	7.34277
14575.4009	7.34115
14575.6619	7.33427
14575.9239	7.32471
14576.1859	7.32233
14576.4469	7.3197
14576.7089	7.31384
14576.9709	7.30538
14577.2319	7.30343
14577.4939	7.30348
14577.7559	7.29797
14578.0169	7.28894
14578.2789	7.28478
14578.5409	7.28323
14578.8019	7.27983
14579.0639	7.27506
14579.3259	7.26939
14579.5869	7.26546
14579.8489	7.26544
14580.1109	7.26066
14580.3719	7.2542
14580.6339	7.25149
14580.8959	7.2524
14581.1569	7.24767
14581.4189	7.24659
14581.6809	7.24019
14581.9419	7.2386
14582.2039	7.23789
14582.4659	7.23401
14582.7269	7.23145
14582.9889	7.22902
14583.2509	7.22763
14583.5119	7.225
14583.7739	7.22147
14584.0359	7.22058
14584.2979	7.22054
14584.5589	7.21864
14584.8209	7.21541
14585.0829	7.21407
14585.3439	7.21231
14585.6059	7.21677
14585.8679	7.21202
14586.1289	7.21277
14586.3909	7.2112
14586.6529	7.21337
14586.9139	7.21362
14587.1759	7.21248
14587.4379	7.21446
14587.6989	7.21654
14587.9609	7.21909
14588.2229	7.21888
14588.4839	7.21987
14588.7459	7.22532
14589.0079	7.22921
14589.2689	7.23309
14589.5309	7.23786
14589.7929	7.24338
14590.0539	7.2518
14590.3159	7.25999
14590.5779	7.26364
14590.8389	7.27318
14591.1009	7.2784
14591.3629	7.2913
14591.6239	7.29949
14591.8859	7.30558
14592.1479	7.31912
14592.4089	7.33056
14592.6709	7.34285
14592.9329	7.35744
14593.1939	7.3693
14593.4559	7.38176
14593.7179	7.39771
14593.9789	7.41112
14594.2409	7.42502
14594.5029	7.44482
14594.7649	7.46123
14595.0259	7.48007
14595.2879	7.49037
14595.5499	7.51312
14595.8109	7.53354
14596.0729	7.55341
14596.3349	7.56942
14596.5959	7.59563
14596.8579	7.62504
14597.1199	7.64918
14597.3809	7.66656
14597.6429	7.68702
14597.9049	7.71894
14598.1659	7.75197
14598.4279	7.77537
14598.6899	7.79901
14598.9509	7.82362
14599.2129	7.8559
14599.4749	7.8807
14599.7359	7.905
14599.9979	7.92219
14600.2599	7.9534
14600.5209	7.96909
14600.7829	7.98166
14601.0449	7.99024
14601.3059	7.99889
14601.5679	8
14601.8299	7.98787
14602.0909	7.97074
14602.3529	7.95416
14602.6149	7.93305
14602.8759	7.9047
14603.1379	7.87036
14603.3999	7.83225
14603.6609	7.78951
14603.9229	7.75721
14604.1849	7.71764
14604.4459	7.68613
14604.7079	7.67166
14604.9699	7.66221
14605.2309	7.66117
14605.4929	7.66918
14605.7549	7.67878
14606.0169	7.70178
14606.2779	7.73051
14606.5399	7.75494
14606.8019	7.78271
14607.0629	7.81419
14607.3249	7.84023
14607.5869	7.86188
14607.8479	7.87777
14608.1099	7.90274
14608.3719	7.90537
14608.6329	7.90434
14608.8949	7.90113
14609.1569	7.88725
14609.4179	7.86829
14609.6799	7.8422
14609.9419	7.80524
14610.2029	7.77483
14610.4649	7.74499
14610.7269	7.70664
14610.9879	7.66782
14611.2499	7.63332
14611.5119	7.60083
14611.7729	7.57064
14612.0349	7.52949
14612.2969	7.49748
14612.5579	7.47343
14612.8199	7.44699
14613.0819	7.42638
14613.3429	7.40237
14613.6049	7.38065
14613.8669	7.36265
14614.1279	7.34495
14614.3899	7.32902
14614.6519	7.31468
14614.9129	7.3004
14615.1749	7.28656
14615.4369	7.27544
14615.6979	7.26692
14615.9599	7.25725
14616.2219	7.24741
14616.4839	7.24019
14616.7449	7.2336
14617.0069	7.21897
14617.2689	7.2198
14617.5299	7.21207
14617.7919	7.20447
14618.0539	7.19751
14618.3149	7.19118
14618.5769	7.18478
14618.8389	7.17955
14619.0999	7.17347
14619.3619	7.16689
14619.6239	7.1618
14619.8849	7.15579
14620.1469	7.14838
14620.4089	7.14138
14620.6699	7.13695
14620.9319	7.13323
14621.1939	7.12289
14621.4549	7.12233
14621.7169	7.11804
14621.9789	7.11031
14622.2399	7.10395
14622.5019	7.098943
14622.7639	7.095049
14623.0249	7.090358
14623.2869	7.085309
14623.5489	7.080327
14623.8099	7.074117
14624.0719	7.068788
14624.3339	7.067058
14624.5949	7.063556
14624.8569	7.060089
14625.1189	7.055109
14625.3799	7.054091
14625.6419	7.049839
14625.9039	7.047541
14626.1649	7.044932
14626.4269	7.041164
14626.6889	7.03896
14626.9499	7.037472
14627.2119	7.035077
14627.4739	7.032682
14627.7359	7.031635
14627.9969	7.030575
14628.2589	7.028044
14628.5209	7.026951
14628.7819	7.024978
14629.0439	7.024036
14629.3059	7.021722
14629.5669	7.021002
14629.8289	7.019963
14630.0909	7.019249
14630.3519	7.017926
14630.6139	7.017192
14630.8759	7.016951
