# Supplementary material for: Data for photoluminescence spectra of natural Cr3+-doped MgAl2O4 spinel during order-disorder transition
Source: Data Brief. 2020 Sep 15;32:106310. doi: 10.1016/j.dib.2020.106310 (PMC7511808; doi:10.1016/j.dib.2020.106310)
Supplement: Supplementary file 2 [file mmc2.zip › T1-850.txt]

	T1-850℃
14489.0479	0.37864
14489.3099	0.37966
14489.5709	0.38072
14489.8329	0.38189
14490.0949	0.38308
14490.3559	0.38431
14490.6179	0.38561
14490.8799	0.38697
14491.1409	0.38833
14491.4029	0.38981
14491.6649	0.39136
14491.9259	0.39296
14492.1879	0.39454
14492.4499	0.39626
14492.7109	0.39804
14492.9729	0.39981
14493.2349	0.40164
14493.4959	0.40353
14493.7579	0.40549
14494.0199	0.40747
14494.2809	0.40958
14494.5429	0.41172
14494.8049	0.41394
14495.0659	0.41618
14495.3279	0.41847
14495.5899	0.42079
14495.8509	0.42317
14496.1129	0.42559
14496.3749	0.42808
14496.6359	0.43055
14496.8979	0.43306
14497.1599	0.43554
14497.4219	0.43806
14497.6829	0.44058
14497.9449	0.44307
14498.2069	0.44553
14498.4679	0.44798
14498.7299	0.45047
14498.9919	0.45294
14499.2529	0.45541
14499.5149	0.45787
14499.7769	0.46032
14500.0379	0.46272
14500.2999	0.46512
14500.5619	0.4675
14500.8229	0.46987
14501.0849	0.47233
14501.3469	0.47487
14501.6079	0.47746
14501.8699	0.48005
14502.1319	0.48282
14502.3929	0.48563
14502.6549	0.48847
14502.9169	0.49136
14503.1779	0.49437
14503.4399	0.49742
14503.7019	0.50056
14503.9629	0.50375
14504.2249	0.50699
14504.4869	0.51021
14504.7479	0.5135
14505.0099	0.51678
14505.2719	0.52007
14505.5329	0.5233
14505.7949	0.5265
14506.0569	0.5297
14506.3179	0.53288
14506.5799	0.53605
14506.8419	0.53913
14507.1029	0.5422
14507.3649	0.54519
14507.6269	0.54811
14507.8879	0.55099
14508.1499	0.55384
14508.4119	0.5567
14508.6739	0.55962
14508.9349	0.56257
14509.1969	0.56551
14509.4589	0.56846
14509.7199	0.57142
14509.9819	0.57441
14510.2439	0.57746
14510.5049	0.58054
14510.7669	0.58368
14511.0289	0.58685
14511.2899	0.59005
14511.5519	0.59323
14511.8139	0.5964
14512.0749	0.59958
14512.3369	0.60276
14512.5989	0.6059
14512.8599	0.609
14513.1219	0.61201
14513.3839	0.61501
14513.6449	0.61792
14513.9069	0.62068
14514.1689	0.6234
14514.4299	0.62607
14514.6919	0.62865
14514.9539	0.63109
14515.2149	0.63343
14515.4769	0.63575
14515.7389	0.63802
14515.9999	0.64021
14516.2619	0.64242
14516.5239	0.64458
14516.7849	0.64672
14517.0469	0.64877
14517.3089	0.65081
14517.5699	0.65286
14517.8319	0.65493
14518.0939	0.657
14518.3549	0.65904
14518.6169	0.66109
14518.8789	0.66317
14519.1409	0.66525
14519.4019	0.66733
14519.6639	0.6694
14519.9259	0.67152
14520.1869	0.6736
14520.4489	0.67567
14520.7109	0.67766
14520.9719	0.67963
14521.2339	0.68152
14521.4959	0.68335
14521.7569	0.68507
14522.0189	0.68679
14522.2809	0.6884
14522.5419	0.69
14522.8039	0.69149
14523.0659	0.69289
14523.3269	0.69433
14523.5889	0.69568
14523.8509	0.69692
14524.1119	0.69809
14524.3739	0.69923
14524.6359	0.70032
14524.8969	0.70134
14525.1589	0.70226
14525.4209	0.70321
14525.6819	0.70413
14525.9439	0.70504
14526.2059	0.70593
14526.4669	0.70686
14526.7289	0.70786
14526.9909	0.70886
14527.2519	0.70982
14527.5139	0.71078
14527.7759	0.71178
14528.0369	0.71281
14528.2989	0.7139
14528.5609	0.71498
14528.8219	0.71608
14529.0839	0.71726
14529.3459	0.71845
14529.6069	0.71969
14529.8689	0.72098
14530.1309	0.72241
14530.3929	0.72381
14530.6539	0.72529
14530.9159	0.72679
14531.1779	0.72836
14531.4389	0.72989
14531.7009	0.73138
14531.9629	0.73287
14532.2239	0.73437
14532.4859	0.73589
14532.7479	0.7374
14533.0089	0.7389
14533.2709	0.74044
14533.5329	0.74198
14533.7939	0.74355
14534.0559	0.74509
14534.3179	0.74663
14534.5789	0.74813
14534.8409	0.74961
14535.1029	0.75108
14535.3639	0.75258
14535.6259	0.75408
14535.8879	0.75561
14536.1489	0.75713
14536.4109	0.75868
14536.6729	0.76023
14536.9339	0.76183
14537.1959	0.76347
14537.4579	0.76517
14537.7189	0.76687
14537.9809	0.76858
14538.2429	0.77032
14538.5039	0.77206
14538.7659	0.77379
14539.0279	0.7755
14539.2889	0.7772
14539.5509	0.77895
14539.8129	0.78072
14540.0739	0.78252
14540.3359	0.78442
14540.5979	0.78633
14540.8599	0.78826
14541.1209	0.79025
14541.3829	0.79225
14541.6449	0.79431
14541.9059	0.79632
14542.1679	0.79837
14542.4299	0.80042
14542.6909	0.80258
14542.9529	0.80478
14543.2149	0.80697
14543.4759	0.80913
14543.7379	0.81136
14543.9999	0.81364
14544.2609	0.81601
14544.5229	0.81835
14544.7849	0.82071
14545.0459	0.82306
14545.3079	0.82544
14545.5699	0.82779
14545.8309	0.83013
14546.0929	0.83249
14546.3549	0.83484
14546.6159	0.83718
14546.8779	0.83954
14547.1399	0.84194
14547.4009	0.84436
14547.6629	0.84674
14547.9249	0.84914
14548.1859	0.85161
14548.4479	0.85409
14548.7099	0.85659
14548.9709	0.8591
14549.2329	0.86161
14549.4949	0.86418
14549.7559	0.86668
14550.0179	0.86924
14550.2799	0.87187
14550.5409	0.87454
14550.8029	0.87727
14551.0649	0.88003
14551.3259	0.88283
14551.5879	0.88574
14551.8499	0.8887
14552.1119	0.89166
14552.3729	0.89456
14552.6349	0.89752
14552.8969	0.9005
14553.1579	0.90349
14553.4199	0.90646
14553.6819	0.90942
14553.9429	0.91236
14554.2049	0.91525
14554.4669	0.91814
14554.7279	0.92098
14554.9899	0.9238
14555.2519	0.92653
14555.5129	0.92919
14555.7749	0.93185
14556.0369	0.93452
14556.2979	0.93718
14556.5599	0.93972
14556.8219	0.94223
14557.0829	0.94472
14557.3449	0.94716
14557.6069	0.94952
14557.8679	0.95191
14558.1299	0.95437
14558.3919	0.95686
14558.6529	0.95938
14558.9149	0.96186
14559.1769	0.96436
14559.4379	0.96688
14559.6999	0.96935
14559.9619	0.97179
14560.2229	0.97418
14560.4849	0.97656
14560.7469	0.97898
14561.0079	0.98119
14561.2699	0.98332
14561.5319	0.98545
14561.7929	0.98739
14562.0549	0.9892
14562.3169	0.99094
14562.5789	0.99264
14562.8399	0.99417
14563.1019	0.99547
14563.3639	0.99662
14563.6249	0.99768
14563.8869	0.99857
14564.1489	0.99931
14564.4099	0.99967
14564.6719	0.99998
14564.9339	1
14565.1949	0.9999
14565.4569	0.99956
14565.7189	0.99903
14565.9799	0.99846
14566.2419	0.99772
14566.5039	0.9967
14566.7649	0.99565
14567.0269	0.99433
14567.2889	0.99302
14567.5499	0.99135
14567.8119	0.98957
14568.0739	0.98754
14568.3349	0.98559
14568.5969	0.9832
14568.8589	0.98075
14569.1199	0.97795
14569.3819	0.97525
14569.6439	0.97224
14569.9049	0.96908
14570.1669	0.9658
14570.4289	0.96232
14570.6899	0.95855
14570.9519	0.95472
14571.2139	0.9503
14571.4749	0.94598
14571.7369	0.94135
14571.9989	0.93632
14572.2599	0.9313
14572.5219	0.92598
14572.7839	0.92046
14573.0449	0.91484
14573.3069	0.90903
14573.5689	0.90334
14573.8309	0.89737
14574.0919	0.89139
14574.3539	0.88527
14574.6159	0.87903
14574.8769	0.87267
14575.1389	0.86628
14575.4009	0.85974
14575.6619	0.85319
14575.9239	0.84664
14576.1859	0.84005
14576.4469	0.83351
14576.7089	0.82699
14576.9709	0.8205
14577.2319	0.81401
14577.4939	0.80759
14577.7559	0.80118
14578.0169	0.7948
14578.2789	0.78844
14578.5409	0.78209
14578.8019	0.77588
14579.0639	0.7697
14579.3259	0.76363
14579.5869	0.75763
14579.8489	0.75167
14580.1109	0.74599
14580.3719	0.74043
14580.6339	0.73509
14580.8959	0.72976
14581.1569	0.72455
14581.4189	0.71944
14581.6809	0.71448
14581.9419	0.70953
14582.2039	0.70472
14582.4659	0.7
14582.7269	0.69547
14582.9889	0.69094
14583.2509	0.68692
14583.5119	0.68271
14583.7739	0.67891
14584.0359	0.67535
14584.2979	0.67188
14584.5589	0.66858
14584.8209	0.66548
14585.0829	0.66247
14585.3439	0.65994
14585.6059	0.65751
14585.8679	0.65522
14586.1289	0.65317
14586.3909	0.65136
14586.6529	0.64979
14586.9139	0.64845
14587.1759	0.64741
14587.4379	0.64655
14587.6989	0.64578
14587.9609	0.64542
14588.2229	0.64511
14588.4839	0.64502
14588.7459	0.64499
14589.0079	0.64509
14589.2689	0.64538
14589.5309	0.64581
14589.7929	0.64631
14590.0539	0.64703
14590.3159	0.64791
14590.5779	0.64896
14590.8389	0.65007
14591.1009	0.65128
14591.3629	0.65264
14591.6239	0.65407
14591.8859	0.65548
14592.1479	0.657
14592.4089	0.65855
14592.6709	0.66017
14592.9329	0.66183
14593.1939	0.6635
14593.4559	0.66517
14593.7179	0.66684
14593.9789	0.66852
14594.2409	0.67012
14594.5029	0.67173
14594.7649	0.67327
14595.0259	0.67462
14595.2879	0.67588
14595.5499	0.67718
14595.8109	0.67835
14596.0729	0.67925
14596.3349	0.68006
14596.5959	0.68082
14596.8579	0.68131
14597.1199	0.68166
14597.3809	0.68187
14597.6429	0.68178
14597.9049	0.68164
14598.1659	0.68112
14598.4279	0.68036
14598.6899	0.67953
14598.9509	0.67826
14599.2129	0.67688
14599.4749	0.6752
14599.7359	0.67325
14599.9979	0.67121
14600.2599	0.66899
14600.5209	0.66658
14600.7829	0.664
14601.0449	0.66123
14601.3059	0.65846
14601.5679	0.6556
14601.8299	0.65268
14602.0909	0.64977
14602.3529	0.64689
14602.6149	0.64412
14602.8759	0.64142
14603.1379	0.639
14603.3999	0.63667
14603.6609	0.63462
14603.9229	0.63268
14604.1849	0.63123
14604.4459	0.62984
14604.7079	0.62863
14604.9699	0.6278
14605.2309	0.6272
14605.4929	0.62662
14605.7549	0.62635
14606.0169	0.62618
14606.2779	0.62607
14606.5399	0.626
14606.8019	0.62595
14607.0629	0.62584
14607.3249	0.62553
14607.5869	0.62515
14607.8479	0.62444
14608.1099	0.62356
14608.3719	0.62229
14608.6329	0.62066
14608.8949	0.6186
14609.1569	0.61627
14609.4179	0.61345
14609.6799	0.61041
14609.9419	0.60643
14610.2029	0.60258
14610.4649	0.59799
14610.7269	0.59325
14610.9879	0.58785
14611.2499	0.58204
14611.5119	0.57589
14611.7729	0.56994
14612.0349	0.56306
14612.2969	0.55615
14612.5579	0.54884
14612.8199	0.54125
14613.0819	0.53364
14613.3429	0.52578
14613.6049	0.51758
14613.8669	0.50943
14614.1279	0.50117
14614.3899	0.49276
14614.6519	0.48428
14614.9129	0.47576
14615.1749	0.46723
14615.4369	0.45867
14615.6979	0.45013
14615.9599	0.44161
14616.2219	0.4331
14616.4839	0.42462
14616.7449	0.41615
14617.0069	0.40766
14617.2689	0.39922
14617.5299	0.39078
14617.7919	0.38237
14618.0539	0.374
14618.3149	0.36576
14618.5769	0.35757
14618.8389	0.34945
14619.0999	0.34135
14619.3619	0.33334
14619.6239	0.32533
14619.8849	0.3174
14620.1469	0.30947
14620.4089	0.30164
14620.6699	0.29394
14620.9319	0.28621
14621.1939	0.27856
14621.4549	0.27106
14621.7169	0.26358
14621.9789	0.25619
14622.2399	0.24887
14622.5019	0.24171
14622.7639	0.2346
14623.0249	0.22765
14623.2869	0.22089
14623.5489	0.21411
14623.8099	0.20752
14624.0719	0.20104
14624.3339	0.19461
14624.5949	0.18827
14624.8569	0.18212
14625.1189	0.17611
14625.3799	0.17016
14625.6419	0.16445
14625.9039	0.15885
14626.1649	0.15353
14626.4269	0.14828
14626.6889	0.14312
14626.9499	0.13822
14627.2119	0.13343
14627.4739	0.12878
14627.7359	0.12426
14627.9969	0.11995
14628.2589	0.11585
14628.5209	0.11198
14628.7819	0.1082
14629.0439	0.10452
14629.3059	0.10103
14629.5669	0.097703
14629.8289	0.094461
