# Supplementary material for: Data for photoluminescence spectra of natural Cr3+-doped MgAl2O4 spinel during order-disorder transition
Source: Data Brief. 2020 Sep 15;32:106310. doi: 10.1016/j.dib.2020.106310 (PMC7511808; doi:10.1016/j.dib.2020.106310)
Supplement: Supplementary file 2 [file mmc2.zip › T1-875.txt]

	T1-875℃
14489.0479	0.52866
14489.3099	0.52987
14489.5709	0.53107
14489.8329	0.5323
14490.0949	0.53349
14490.3559	0.53473
14490.6179	0.53603
14490.8799	0.53734
14491.1409	0.53865
14491.4029	0.54
14491.6649	0.54139
14491.9259	0.54278
14492.1879	0.54415
14492.4499	0.54557
14492.7109	0.54703
14492.9729	0.54851
14493.2349	0.55007
14493.4959	0.55165
14493.7579	0.55331
14494.0199	0.55497
14494.2809	0.55671
14494.5429	0.55845
14494.8049	0.56026
14495.0659	0.56211
14495.3279	0.56402
14495.5899	0.56595
14495.8509	0.56793
14496.1129	0.56995
14496.3749	0.57201
14496.6359	0.57405
14496.8979	0.57617
14497.1599	0.57829
14497.4219	0.58042
14497.6829	0.58263
14497.9449	0.5848
14498.2069	0.58704
14498.4679	0.58936
14498.7299	0.5917
14498.9919	0.59404
14499.2529	0.59646
14499.5149	0.59885
14499.7769	0.60131
14500.0379	0.60375
14500.2999	0.60624
14500.5619	0.60881
14500.8229	0.61137
14501.0849	0.61398
14501.3469	0.61661
14501.6079	0.61928
14501.8699	0.62195
14502.1319	0.62469
14502.3929	0.62744
14502.6549	0.63019
14502.9169	0.63296
14503.1779	0.63571
14503.4399	0.63845
14503.7019	0.64123
14503.9629	0.64404
14504.2249	0.64687
14504.4869	0.64967
14504.7479	0.65247
14505.0099	0.65526
14505.2719	0.65806
14505.5329	0.66083
14505.7949	0.66361
14506.0569	0.66642
14506.3179	0.66925
14506.5799	0.67205
14506.8419	0.67484
14507.1029	0.67762
14507.3649	0.6804
14507.6269	0.68318
14507.8879	0.68591
14508.1499	0.68863
14508.4119	0.69136
14508.6739	0.69409
14508.9349	0.69681
14509.1969	0.69952
14509.4589	0.70223
14509.7199	0.70498
14509.9819	0.70774
14510.2439	0.71048
14510.5049	0.7132
14510.7669	0.71592
14511.0289	0.71866
14511.2899	0.72142
14511.5519	0.72416
14511.8139	0.72689
14512.0749	0.72957
14512.3369	0.73221
14512.5989	0.73476
14512.8599	0.73729
14513.1219	0.73977
14513.3839	0.74227
14513.6449	0.74467
14513.9069	0.74699
14514.1689	0.74933
14514.4299	0.75163
14514.6919	0.75387
14514.9539	0.75603
14515.2149	0.75814
14515.4769	0.76024
14515.7389	0.76233
14515.9999	0.76442
14516.2619	0.76655
14516.5239	0.7687
14516.7849	0.77085
14517.0469	0.77301
14517.3089	0.77521
14517.5699	0.77745
14517.8319	0.77971
14518.0939	0.78192
14518.3549	0.78412
14518.6169	0.78636
14518.8789	0.78864
14519.1409	0.7909
14519.4019	0.79306
14519.6639	0.79524
14519.9259	0.79742
14520.1869	0.79952
14520.4489	0.8016
14520.7109	0.80366
14520.9719	0.80571
14521.2339	0.80773
14521.4959	0.80966
14521.7569	0.81154
14522.0189	0.81343
14522.2809	0.81518
14522.5419	0.8169
14522.8039	0.81853
14523.0659	0.82014
14523.3269	0.82178
14523.5889	0.82341
14523.8509	0.82499
14524.1119	0.82655
14524.3739	0.82811
14524.6359	0.82963
14524.8969	0.83112
14525.1589	0.83255
14525.4209	0.83397
14525.6819	0.83537
14525.9439	0.83675
14526.2059	0.83815
14526.4669	0.83959
14526.7289	0.84109
14526.9909	0.84257
14527.2519	0.84402
14527.5139	0.84553
14527.7759	0.84704
14528.0369	0.84858
14528.2989	0.85012
14528.5609	0.85169
14528.8219	0.85329
14529.0839	0.85485
14529.3459	0.85637
14529.6069	0.85783
14529.8689	0.85926
14530.1309	0.86062
14530.3929	0.86199
14530.6539	0.86327
14530.9159	0.86456
14531.1779	0.86583
14531.4389	0.86709
14531.7009	0.86829
14531.9629	0.86947
14532.2239	0.87067
14532.4859	0.87188
14532.7479	0.87307
14533.0089	0.87421
14533.2709	0.87541
14533.5329	0.87668
14533.7939	0.87802
14534.0559	0.87944
14534.3179	0.88091
14534.5789	0.88246
14534.8409	0.88403
14535.1029	0.88567
14535.3639	0.88734
14535.6259	0.88906
14535.8879	0.89087
14536.1489	0.89272
14536.4109	0.89455
14536.6729	0.89635
14536.9339	0.89814
14537.1959	0.89986
14537.4579	0.9015
14537.7189	0.90311
14537.9809	0.9047
14538.2429	0.90623
14538.5039	0.9076
14538.7659	0.90897
14539.0279	0.91032
14539.2889	0.91161
14539.5509	0.91282
14539.8129	0.91399
14540.0739	0.91509
14540.3359	0.91612
14540.5979	0.91711
14540.8599	0.91807
14541.1209	0.91905
14541.3829	0.92007
14541.6449	0.92112
14541.9059	0.92218
14542.1679	0.9233
14542.4299	0.92443
14542.6909	0.92561
14542.9529	0.92682
14543.2149	0.92807
14543.4759	0.92936
14543.7379	0.93073
14543.9999	0.93209
14544.2609	0.9334
14544.5229	0.9347
14544.7849	0.93602
14545.0459	0.93731
14545.3079	0.93856
14545.5699	0.93981
14545.8309	0.94105
14546.0929	0.94226
14546.3549	0.94341
14546.6159	0.94459
14546.8779	0.94571
14547.1399	0.94678
14547.4009	0.94781
14547.6629	0.94879
14547.9249	0.94976
14548.1859	0.95076
14548.4479	0.9518
14548.7099	0.95287
14548.9709	0.95402
14549.2329	0.95515
14549.4949	0.95643
14549.7559	0.9577
14550.0179	0.95913
14550.2799	0.96061
14550.5409	0.96212
14550.8029	0.96371
14551.0649	0.96532
14551.3259	0.96695
14551.5879	0.96862
14551.8499	0.97028
14552.1119	0.9719
14552.3729	0.9735
14552.6349	0.97504
14552.8969	0.97656
14553.1579	0.97803
14553.4199	0.9795
14553.6819	0.98088
14553.9429	0.98219
14554.2049	0.98341
14554.4669	0.98459
14554.7279	0.98562
14554.9899	0.98666
14555.2519	0.98762
14555.5129	0.98849
14555.7749	0.98937
14556.0369	0.99026
14556.2979	0.99118
14556.5599	0.99198
14556.8219	0.99275
14557.0829	0.99352
14557.3449	0.9943
14557.6069	0.99506
14557.8679	0.9958
14558.1299	0.9965
14558.3919	0.99716
14558.6529	0.99778
14558.9149	0.99825
14559.1769	0.99867
14559.4379	0.99909
14559.6999	0.99939
14559.9619	0.99961
14560.2229	0.99972
14560.4849	0.99986
14560.7469	1
14561.0079	0.99999
14561.2699	0.99994
14561.5319	0.99988
14561.7929	0.99966
14562.0549	0.99935
14562.3169	0.99895
14562.5789	0.99856
14562.8399	0.99808
14563.1019	0.99745
14563.3639	0.99674
14563.6249	0.996
14563.8869	0.9952
14564.1489	0.99432
14564.4099	0.99313
14564.6719	0.99192
14564.9339	0.99054
14565.1949	0.98908
14565.4569	0.98742
14565.7189	0.98549
14565.9799	0.98343
14566.2419	0.98125
14566.5039	0.97876
14566.7649	0.97624
14567.0269	0.9735
14567.2889	0.97077
14567.5499	0.96773
14567.8119	0.96466
14568.0739	0.96141
14568.3349	0.95823
14568.5969	0.95472
14568.8589	0.95115
14569.1199	0.94737
14569.3819	0.94368
14569.6439	0.93984
14569.9049	0.9359
14570.1669	0.9319
14570.4289	0.92785
14570.6899	0.92369
14570.9519	0.91953
14571.2139	0.91515
14571.4749	0.91086
14571.7369	0.90649
14571.9989	0.90193
14572.2599	0.89737
14572.5219	0.89271
14572.7839	0.88796
14573.0449	0.88312
14573.3069	0.8781
14573.5689	0.87311
14573.8309	0.86795
14574.0919	0.86282
14574.3539	0.85755
14574.6159	0.85219
14574.8769	0.84673
14575.1389	0.84127
14575.4009	0.83572
14575.6619	0.83011
14575.9239	0.8244
14576.1859	0.81867
14576.4469	0.81295
14576.7089	0.80721
14576.9709	0.80151
14577.2319	0.7958
14577.4939	0.79012
14577.7559	0.78441
14578.0169	0.77879
14578.2789	0.77321
14578.5409	0.76767
14578.8019	0.76227
14579.0639	0.7569
14579.3259	0.75168
14579.5869	0.74653
14579.8489	0.74138
14580.1109	0.73641
14580.3719	0.73149
14580.6339	0.72666
14580.8959	0.72182
14581.1569	0.717
14581.4189	0.71226
14581.6809	0.70761
14581.9419	0.70297
14582.2039	0.69839
14582.4659	0.69383
14582.7269	0.6894
14582.9889	0.68499
14583.2509	0.68075
14583.5119	0.67639
14583.7739	0.67217
14584.0359	0.66806
14584.2979	0.66395
14584.5589	0.65987
14584.8209	0.65586
14585.0829	0.65188
14585.3439	0.64808
14585.6059	0.64435
14585.8679	0.64068
14586.1289	0.63709
14586.3909	0.63364
14586.6529	0.63026
14586.9139	0.62697
14587.1759	0.6238
14587.4379	0.62068
14587.6989	0.61756
14587.9609	0.61458
14588.2229	0.61158
14588.4839	0.60864
14588.7459	0.60568
14589.0079	0.60276
14589.2689	0.59991
14589.5309	0.59712
14589.7929	0.59437
14590.0539	0.5917
14590.3159	0.58903
14590.5779	0.5864
14590.8389	0.58375
14591.1009	0.58111
14591.3629	0.57847
14591.6239	0.57582
14591.8859	0.57317
14592.1479	0.57052
14592.4089	0.56789
14592.6709	0.56527
14592.9329	0.56265
14593.1939	0.56003
14593.4559	0.55745
14593.7179	0.55483
14593.9789	0.55218
14594.2409	0.54952
14594.5029	0.54683
14594.7649	0.54415
14595.0259	0.54147
14595.2879	0.53879
14595.5499	0.53612
14595.8109	0.53348
14596.0729	0.53085
14596.3349	0.52825
14596.5959	0.52565
14596.8579	0.52317
14597.1199	0.52073
14597.3809	0.51833
14597.6429	0.51599
14597.9049	0.51365
14598.1659	0.51135
14598.4279	0.50909
14598.6899	0.50685
14598.9509	0.50473
14599.2129	0.50262
14599.4749	0.50058
14599.7359	0.4986
14599.9979	0.49666
14600.2599	0.49476
14600.5209	0.49284
14600.7829	0.49092
14601.0449	0.48906
14601.3059	0.48717
14601.5679	0.48525
14601.8299	0.4833
14602.0909	0.48141
14602.3529	0.47955
14602.6149	0.47776
14602.8759	0.47598
14603.1379	0.47426
14603.3999	0.4726
14603.6609	0.471
14603.9229	0.4694
14604.1849	0.46786
14604.4459	0.46632
14604.7079	0.46483
14604.9699	0.46338
14605.2309	0.46198
14605.4929	0.46057
14605.7549	0.4592
14606.0169	0.45787
14606.2779	0.45657
14606.5399	0.4553
14606.8019	0.45404
14607.0629	0.45277
14607.3249	0.45147
14607.5869	0.45013
14607.8479	0.44872
14608.1099	0.44724
14608.3719	0.44561
14608.6329	0.44387
14608.8949	0.44196
14609.1569	0.43997
14609.4179	0.43782
14609.6799	0.43563
14609.9419	0.43316
14610.2029	0.43076
14610.4649	0.42808
14610.7269	0.42535
14610.9879	0.42241
14611.2499	0.41933
14611.5119	0.41606
14611.7729	0.41283
14612.0349	0.40917
14612.2969	0.40554
14612.5579	0.40173
14612.8199	0.39778
14613.0819	0.39382
14613.3429	0.3897
14613.6049	0.38533
14613.8669	0.38097
14614.1279	0.37653
14614.3899	0.37191
14614.6519	0.36721
14614.9129	0.36242
14615.1749	0.35756
14615.4369	0.35254
14615.6979	0.34751
14615.9599	0.34235
14616.2219	0.33716
14616.4839	0.33193
14616.7449	0.32661
14617.0069	0.3213
14617.2689	0.31594
14617.5299	0.31054
14617.7919	0.30512
14618.0539	0.2997
14618.3149	0.29425
14618.5769	0.28882
14618.8389	0.2834
14619.0999	0.27797
14619.3619	0.27251
14619.6239	0.26705
14619.8849	0.26165
14620.1469	0.25629
14620.4089	0.25096
14620.6699	0.24567
14620.9319	0.24036
14621.1939	0.23508
14621.4549	0.22987
14621.7169	0.22466
14621.9789	0.21951
14622.2399	0.21437
14622.5019	0.20934
14622.7639	0.20434
14623.0249	0.19943
14623.2869	0.19465
14623.5489	0.18988
14623.8099	0.18525
14624.0719	0.1807
14624.3339	0.17618
14624.5949	0.17174
14624.8569	0.16744
14625.1189	0.16321
14625.3799	0.15901
14625.6419	0.15498
14625.9039	0.15101
14626.1649	0.14719
14626.4269	0.14341
14626.6889	0.13968
14626.9499	0.13607
14627.2119	0.13252
14627.4739	0.12904
14627.7359	0.12563
14627.9969	0.12232
14628.2589	0.11908
14628.5209	0.11594
14628.7819	0.11284
14629.0439	0.10978
14629.3059	0.1068
14629.5669	0.1039
14629.8289	0.10103
