# Supplementary material for: Data for photoluminescence spectra of natural Cr3+-doped MgAl2O4 spinel during order-disorder transition
Source: Data Brief. 2020 Sep 15;32:106310. doi: 10.1016/j.dib.2020.106310 (PMC7511808; doi:10.1016/j.dib.2020.106310)
Supplement: Supplementary file 2 [file mmc2.zip › T1-900.txt]

	T1-900℃
14489.0479	0.56768
14489.3099	0.56879
14489.5709	0.56995
14489.8329	0.57121
14490.0949	0.57246
14490.3559	0.57375
14490.6179	0.57511
14490.8799	0.57648
14491.1409	0.57782
14491.4029	0.5792
14491.6649	0.58064
14491.9259	0.58211
14492.1879	0.58355
14492.4499	0.58501
14492.7109	0.5865
14492.9729	0.58799
14493.2349	0.58952
14493.4959	0.59107
14493.7579	0.59267
14494.0199	0.59429
14494.2809	0.59598
14494.5429	0.59765
14494.8049	0.59941
14495.0659	0.6012
14495.3279	0.60308
14495.5899	0.60497
14495.8509	0.60696
14496.1129	0.60902
14496.3749	0.61116
14496.6359	0.61331
14496.8979	0.61556
14497.1599	0.61782
14497.4219	0.62013
14497.6829	0.62251
14497.9449	0.62483
14498.2069	0.62717
14498.4679	0.6295
14498.7299	0.63184
14498.9919	0.63415
14499.2529	0.63645
14499.5149	0.63875
14499.7769	0.64101
14500.0379	0.64324
14500.2999	0.64548
14500.5619	0.64777
14500.8229	0.65006
14501.0849	0.65238
14501.3469	0.65473
14501.6079	0.65708
14501.8699	0.65945
14502.1319	0.66189
14502.3929	0.66436
14502.6549	0.66689
14502.9169	0.66945
14503.1779	0.67206
14503.4399	0.67465
14503.7019	0.6773
14503.9629	0.68
14504.2249	0.68274
14504.4869	0.68548
14504.7479	0.68823
14505.0099	0.69102
14505.2719	0.69382
14505.5329	0.6966
14505.7949	0.69932
14506.0569	0.70205
14506.3179	0.70475
14506.5799	0.70742
14506.8419	0.71001
14507.1029	0.71258
14507.3649	0.71514
14507.6269	0.71767
14507.8879	0.7202
14508.1499	0.7227
14508.4119	0.72521
14508.6739	0.72773
14508.9349	0.73025
14509.1969	0.73275
14509.4589	0.73528
14509.7199	0.73784
14509.9819	0.74039
14510.2439	0.74295
14510.5049	0.74554
14510.7669	0.74813
14511.0289	0.75074
14511.2899	0.75337
14511.5519	0.75603
14511.8139	0.75874
14512.0749	0.76147
14512.3369	0.76419
14512.5989	0.7669
14512.8599	0.76964
14513.1219	0.77237
14513.3839	0.77511
14513.6449	0.77779
14513.9069	0.78038
14514.1689	0.78294
14514.4299	0.78548
14514.6919	0.78793
14514.9539	0.79028
14515.2149	0.79258
14515.4769	0.79485
14515.7389	0.79706
14515.9999	0.79916
14516.2619	0.80129
14516.5239	0.80335
14516.7849	0.8054
14517.0469	0.80731
14517.3089	0.80921
14517.5699	0.8111
14517.8319	0.81294
14518.0939	0.81471
14518.3549	0.81646
14518.6169	0.81822
14518.8789	0.81999
14519.1409	0.82173
14519.4019	0.82344
14519.6639	0.82517
14519.9259	0.82692
14520.1869	0.82869
14520.4489	0.83044
14520.7109	0.83224
14520.9719	0.83407
14521.2339	0.8359
14521.4959	0.8377
14521.7569	0.83948
14522.0189	0.84127
14522.2809	0.84305
14522.5419	0.84481
14522.8039	0.84654
14523.0659	0.84828
14523.3269	0.85004
14523.5889	0.85179
14523.8509	0.8535
14524.1119	0.85519
14524.3739	0.8569
14524.6359	0.85861
14524.8969	0.86026
14525.1589	0.86187
14525.4209	0.86349
14525.6819	0.86509
14525.9439	0.86668
14526.2059	0.86823
14526.4669	0.86984
14526.7289	0.87145
14526.9909	0.87302
14527.2519	0.87457
14527.5139	0.87614
14527.7759	0.87772
14528.0369	0.87929
14528.2989	0.8808
14528.5609	0.88231
14528.8219	0.88386
14529.0839	0.88539
14529.3459	0.88689
14529.6069	0.88836
14529.8689	0.88982
14530.1309	0.89128
14530.3929	0.89274
14530.6539	0.89415
14530.9159	0.89555
14531.1779	0.89696
14531.4389	0.8984
14531.7009	0.8998
14531.9629	0.90121
14532.2239	0.90267
14532.4859	0.90411
14532.7479	0.9055
14533.0089	0.90688
14533.2709	0.90833
14533.5329	0.90981
14533.7939	0.91128
14534.0559	0.91271
14534.3179	0.91416
14534.5789	0.91559
14534.8409	0.91699
14535.1029	0.91836
14535.3639	0.9197
14535.6259	0.92103
14535.8879	0.92234
14536.1489	0.92364
14536.4109	0.92494
14536.6729	0.92629
14536.9339	0.92762
14537.1959	0.92892
14537.4579	0.93019
14537.7189	0.93142
14537.9809	0.93267
14538.2429	0.93389
14538.5039	0.93507
14538.7659	0.93626
14539.0279	0.9375
14539.2889	0.93878
14539.5509	0.93999
14539.8129	0.94118
14540.0739	0.94237
14540.3359	0.94351
14540.5979	0.94463
14540.8599	0.9457
14541.1209	0.94677
14541.3829	0.94784
14541.6449	0.94882
14541.9059	0.94976
14542.1679	0.95069
14542.4299	0.95165
14542.6909	0.95257
14542.9529	0.95346
14543.2149	0.95434
14543.4759	0.95525
14543.7379	0.95621
14543.9999	0.95717
14544.2609	0.95814
14544.5229	0.9591
14544.7849	0.96008
14545.0459	0.96106
14545.3079	0.96201
14545.5699	0.96297
14545.8309	0.964
14546.0929	0.96506
14546.3549	0.96613
14546.6159	0.96719
14546.8779	0.96827
14547.1399	0.96934
14547.4009	0.97034
14547.6629	0.97134
14547.9249	0.9723
14548.1859	0.97322
14548.4479	0.97412
14548.7099	0.97499
14548.9709	0.97588
14549.2329	0.97679
14549.4949	0.97771
14549.7559	0.97863
14550.0179	0.97952
14550.2799	0.98039
14550.5409	0.98127
14550.8029	0.98215
14551.0649	0.98303
14551.3259	0.98392
14551.5879	0.9848
14551.8499	0.98565
14552.1119	0.98646
14552.3729	0.98729
14552.6349	0.98811
14552.8969	0.98894
14553.1579	0.98973
14553.4199	0.99054
14553.6819	0.99133
14553.9429	0.9921
14554.2049	0.99281
14554.4669	0.99351
14554.7279	0.99415
14554.9899	0.99477
14555.2519	0.99535
14555.5129	0.99586
14555.7749	0.99635
14556.0369	0.99683
14556.2979	0.99735
14556.5599	0.99781
14556.8219	0.99826
14557.0829	0.99864
14557.3449	0.99899
14557.6069	0.99924
14557.8679	0.99943
14558.1299	0.99962
14558.3919	0.99982
14558.6529	0.99999
14558.9149	1
14559.1769	0.99992
14559.4379	0.99982
14559.6999	0.99963
14559.9619	0.9994
14560.2229	0.99904
14560.4849	0.99864
14560.7469	0.99828
14561.0079	0.99772
14561.2699	0.99712
14561.5319	0.99655
14561.7929	0.99587
14562.0549	0.99508
14562.3169	0.99422
14562.5789	0.99335
14562.8399	0.9924
14563.1019	0.99136
14563.3639	0.99027
14563.6249	0.98914
14563.8869	0.98799
14564.1489	0.98681
14564.4099	0.98541
14564.6719	0.98397
14564.9339	0.98238
14565.1949	0.9808
14565.4569	0.97906
14565.7189	0.97716
14565.9799	0.97523
14566.2419	0.97322
14566.5039	0.97091
14566.7649	0.96851
14567.0269	0.96584
14567.2889	0.96315
14567.5499	0.9601
14567.8119	0.95696
14568.0739	0.95358
14568.3349	0.9503
14568.5969	0.94666
14568.8589	0.94296
14569.1199	0.93901
14569.3819	0.93514
14569.6439	0.93105
14569.9049	0.92684
14570.1669	0.92257
14570.4289	0.91825
14570.6899	0.91388
14570.9519	0.90952
14571.2139	0.90496
14571.4749	0.90047
14571.7369	0.89595
14571.9989	0.89131
14572.2599	0.88667
14572.5219	0.88196
14572.7839	0.87722
14573.0449	0.8725
14573.3069	0.86767
14573.5689	0.86288
14573.8309	0.85796
14574.0919	0.85304
14574.3539	0.84797
14574.6159	0.84277
14574.8769	0.83747
14575.1389	0.83215
14575.4009	0.82675
14575.6619	0.82133
14575.9239	0.81586
14576.1859	0.81034
14576.4469	0.80481
14576.7089	0.79924
14576.9709	0.79364
14577.2319	0.78805
14577.4939	0.78246
14577.7559	0.77687
14578.0169	0.77135
14578.2789	0.76589
14578.5409	0.76048
14578.8019	0.75519
14579.0639	0.7499
14579.3259	0.74472
14579.5869	0.73963
14579.8489	0.73455
14580.1109	0.72966
14580.3719	0.72484
14580.6339	0.72014
14580.8959	0.71547
14581.1569	0.71084
14581.4189	0.70626
14581.6809	0.70176
14581.9419	0.69728
14582.2039	0.69285
14582.4659	0.68843
14582.7269	0.68406
14582.9889	0.67974
14583.2509	0.67553
14583.5119	0.67124
14583.7739	0.667
14584.0359	0.66277
14584.2979	0.65853
14584.5589	0.65431
14584.8209	0.65013
14585.0829	0.64598
14585.3439	0.64192
14585.6059	0.63789
14585.8679	0.63392
14586.1289	0.63003
14586.3909	0.6262
14586.6529	0.62244
14586.9139	0.61873
14587.1759	0.61513
14587.4379	0.61164
14587.6989	0.60818
14587.9609	0.60486
14588.2229	0.60154
14588.4839	0.5983
14588.7459	0.59511
14589.0079	0.59195
14589.2689	0.58886
14589.5309	0.58584
14589.7929	0.58287
14590.0539	0.57996
14590.3159	0.57706
14590.5779	0.57416
14590.8389	0.5713
14591.1009	0.56842
14591.3629	0.5655
14591.6239	0.56255
14591.8859	0.55959
14592.1479	0.55666
14592.4089	0.55375
14592.6709	0.5508
14592.9329	0.54783
14593.1939	0.54486
14593.4559	0.54189
14593.7179	0.53892
14593.9789	0.53593
14594.2409	0.53291
14594.5029	0.52992
14594.7649	0.52691
14595.0259	0.5239
14595.2879	0.52093
14595.5499	0.51795
14595.8109	0.515
14596.0729	0.5121
14596.3349	0.50923
14596.5959	0.5064
14596.8579	0.5037
14597.1199	0.50105
14597.3809	0.49846
14597.6429	0.49595
14597.9049	0.49346
14598.1659	0.49105
14598.4279	0.48866
14598.6899	0.48629
14598.9509	0.48399
14599.2129	0.48173
14599.4749	0.47953
14599.7359	0.4774
14599.9979	0.47533
14600.2599	0.47328
14600.5209	0.47124
14600.7829	0.46925
14601.0449	0.46736
14601.3059	0.46547
14601.5679	0.46364
14601.8299	0.46181
14602.0909	0.46007
14602.3529	0.45835
14602.6149	0.45667
14602.8759	0.45502
14603.1379	0.45347
14603.3999	0.45193
14603.6609	0.45051
14603.9229	0.4491
14604.1849	0.44778
14604.4459	0.44648
14604.7079	0.44523
14604.9699	0.444
14605.2309	0.44277
14605.4929	0.44155
14605.7549	0.44029
14606.0169	0.43901
14606.2779	0.43768
14606.5399	0.43632
14606.8019	0.43495
14607.0629	0.43352
14607.3249	0.43197
14607.5869	0.43036
14607.8479	0.42865
14608.1099	0.42687
14608.3719	0.42498
14608.6329	0.423
14608.8949	0.42089
14609.1569	0.41872
14609.4179	0.41642
14609.6799	0.41406
14609.9419	0.41146
14610.2029	0.4089
14610.4649	0.40615
14610.7269	0.40336
14610.9879	0.40038
14611.2499	0.39729
14611.5119	0.39412
14611.7729	0.39102
14612.0349	0.38759
14612.2969	0.38417
14612.5579	0.38061
14612.8199	0.37692
14613.0819	0.37319
14613.3429	0.36933
14613.6049	0.36526
14613.8669	0.36121
14614.1279	0.35708
14614.3899	0.3528
14614.6519	0.34844
14614.9129	0.34398
14615.1749	0.33947
14615.4369	0.3348
14615.6979	0.33013
14615.9599	0.32535
14616.2219	0.32052
14616.4839	0.31568
14616.7449	0.31075
14617.0069	0.30582
14617.2689	0.30083
14617.5299	0.29582
14617.7919	0.29077
14618.0539	0.28573
14618.3149	0.28068
14618.5769	0.27563
14618.8389	0.2706
14619.0999	0.26559
14619.3619	0.26061
14619.6239	0.25564
14619.8849	0.25071
14620.1469	0.24579
14620.4089	0.2409
14620.6699	0.23607
14620.9319	0.23123
14621.1939	0.22643
14621.4549	0.22173
14621.7169	0.21703
14621.9789	0.21238
14622.2399	0.20776
14622.5019	0.2032
14622.7639	0.19864
14623.0249	0.19415
14623.2869	0.18974
14623.5489	0.18533
14623.8099	0.18103
14624.0719	0.17679
14624.3339	0.1726
14624.5949	0.16846
14624.8569	0.16443
14625.1189	0.16046
14625.3799	0.15652
14625.6419	0.15268
14625.9039	0.1489
14626.1649	0.14526
14626.4269	0.14165
14626.6889	0.13808
14626.9499	0.13463
14627.2119	0.13123
14627.4739	0.1279
14627.7359	0.12462
14627.9969	0.12141
14628.2589	0.1183
14628.5209	0.11529
14628.7819	0.11233
14629.0439	0.1094
14629.3059	0.10657
14629.5669	0.1038
14629.8289	0.10106
