# Supplementary material for: Data for photoluminescence spectra of natural Cr3+-doped MgAl2O4 spinel during order-disorder transition
Source: Data Brief. 2020 Sep 15;32:106310. doi: 10.1016/j.dib.2020.106310 (PMC7511808; doi:10.1016/j.dib.2020.106310)
Supplement: Supplementary file 2 [file mmc2.zip › T1-unheated.txt]

	T1-UH
14489.0479	0.0057281
14489.3099	0.0055397
14489.5709	0.0050892
14489.8329	0.0061975
14490.0949	0.0058986
14490.3559	0.0057149
14490.6179	0.0058344
14490.8799	0.0055621
14491.1409	0.0053313
14491.4029	0.0053908
14491.6649	0.0057609
14491.9259	0.0058366
14492.1879	0.0056393
14492.4499	0.0059322
14492.7109	0.0056934
14492.9729	0.0057672
14493.2349	0.0061155
14493.4959	0.0059804
14493.7579	0.0058767
14494.0199	0.0063068
14494.2809	0.0064529
14494.5429	0.0063736
14494.8049	0.0065986
14495.0659	0.0066323
14495.3279	0.0064413
14495.5899	0.0064108
14495.8509	0.0067786
14496.1129	0.0067003
14496.3749	0.0068452
14496.6359	0.0067191
14496.8979	0.007553
14497.1599	0.0071461
14497.4219	0.0071591
14497.6829	0.0071469
14497.9449	0.0076316
14498.2069	0.007776
14498.4679	0.0085293
14498.7299	0.0083811
14498.9919	0.0083238
14499.2529	0.0089809
14499.5149	0.0087893
14499.7769	0.008445
14500.0379	0.0086603
14500.2999	0.0088708
14500.5619	0.0086417
14500.8229	0.0087998
14501.0849	0.0093874
14501.3469	0.0097334
14501.6079	0.0098865
14501.8699	0.0101
14502.1319	0.010098
14502.3929	0.0099084
14502.6549	0.010104
14502.9169	0.010518
14503.1779	0.010568
14503.4399	0.010362
14503.7019	0.010259
14503.9629	0.011538
14504.2249	0.011004
14504.4869	0.011143
14504.7479	0.011211
14505.0099	0.011812
14505.2719	0.013283
14505.5329	0.01252
14505.7949	0.012948
14506.0569	0.013096
14506.3179	0.014189
14506.5799	0.014012
14506.8419	0.014061
14507.1029	0.014661
14507.3649	0.01485
14507.6269	0.014128
14507.8879	0.014495
14508.1499	0.014794
14508.4119	0.014866
14508.6739	0.015082
14508.9349	0.015386
14509.1969	0.015637
14509.4589	0.015947
14509.7199	0.016022
14509.9819	0.015643
14510.2439	0.015404
14510.5049	0.01559
14510.7669	0.01642
14511.0289	0.01677
14511.2899	0.016837
14511.5519	0.017615
14511.8139	0.01851
14512.0749	0.018684
14512.3369	0.019787
14512.5989	0.019632
14512.8599	0.020576
14513.1219	0.022245
14513.3839	0.023923
14513.6449	0.022872
14513.9069	0.024135
14514.1689	0.024877
14514.4299	0.026907
14514.6919	0.026797
14514.9539	0.026219
14515.2149	0.028044
14515.4769	0.02934
14515.7389	0.029571
14515.9999	0.029111
14516.2619	0.029645
14516.5239	0.030019
14516.7849	0.029169
14517.0469	0.029225
14517.3089	0.028479
14517.5699	0.027831
14517.8319	0.027609
14518.0939	0.027283
14518.3549	0.025951
14518.6169	0.025879
14518.8789	0.025433
14519.1409	0.02454
14519.4019	0.023125
14519.6639	0.022766
14519.9259	0.022701
14520.1869	0.021952
14520.4489	0.021583
14520.7109	0.021739
14520.9719	0.020153
14521.2339	0.020525
14521.4959	0.019526
14521.7569	0.017825
14522.0189	0.018387
14522.2809	0.01847
14522.5419	0.017768
14522.8039	0.017261
14523.0659	0.017239
14523.3269	0.017869
14523.5889	0.017817
14523.8509	0.017032
14524.1119	0.016743
14524.3739	0.01645
14524.6359	0.016535
14524.8969	0.015921
14525.1589	0.015178
14525.4209	0.015978
14525.6819	0.016319
14525.9439	0.015395
14526.2059	0.015306
14526.4669	0.013954
14526.7289	0.015123
14526.9909	0.015127
14527.2519	0.015112
14527.5139	0.014765
14527.7759	0.014628
14528.0369	0.014711
14528.2989	0.013471
14528.5609	0.013284
14528.8219	0.013357
14529.0839	0.01312
14529.3459	0.013147
14529.6069	0.013262
14529.8689	0.012742
14530.1309	0.011772
14530.3929	0.011887
14530.6539	0.01185
14530.9159	0.011496
14531.1779	0.011797
14531.4389	0.011823
14531.7009	0.011888
14531.9629	0.010151
14532.2239	0.01095
14532.4859	0.011157
14532.7479	0.011022
14533.0089	0.011216
14533.2709	0.010892
14533.5329	0.011105
14533.7939	0.010787
14534.0559	0.0097859
14534.3179	0.0096809
14534.5789	0.010172
14534.8409	0.010419
14535.1029	0.0098711
14535.3639	0.0096452
14535.6259	0.0098541
14535.8879	0.0098595
14536.1489	0.010372
14536.4109	0.010939
14536.6729	0.010623
14536.9339	0.010566
14537.1959	0.01086
14537.4579	0.011803
14537.7189	0.010963
14537.9809	0.011133
14538.2429	0.012445
14538.5039	0.012044
14538.7659	0.012585
14539.0279	0.013078
14539.2889	0.0138
14539.5509	0.013861
14539.8129	0.014009
14540.0739	0.013969
14540.3359	0.014117
14540.5979	0.014931
14540.8599	0.014801
14541.1209	0.015143
14541.3829	0.015828
14541.6449	0.016052
14541.9059	0.016274
14542.1679	0.016157
14542.4299	0.016292
14542.6909	0.016987
14542.9529	0.017681
14543.2149	0.017914
14543.4759	0.018077
14543.7379	0.01884
14543.9999	0.018539
14544.2609	0.01866
14544.5229	0.018318
14544.7849	0.019867
14545.0459	0.020598
14545.3079	0.020489
14545.5699	0.020769
14545.8309	0.020373
14546.0929	0.021446
14546.3549	0.022288
14546.6159	0.021992
14546.8779	0.021956
14547.1399	0.022631
14547.4009	0.022829
14547.6629	0.022942
14547.9249	0.02377
14548.1859	0.024159
14548.4479	0.024429
14548.7099	0.024739
14548.9709	0.024592
14549.2329	0.024486
14549.4949	0.025048
14549.7559	0.026023
14550.0179	0.026007
14550.2799	0.026013
14550.5409	0.027596
14550.8029	0.026713
14551.0649	0.026628
14551.3259	0.026664
14551.5879	0.026422
14551.8499	0.025918
14552.1119	0.025991
14552.3729	0.025882
14552.6349	0.025532
14552.8969	0.025518
14553.1579	0.025548
14553.4199	0.024839
14553.6819	0.023855
14553.9429	0.024161
14554.2049	0.024467
14554.4669	0.023596
14554.7279	0.023775
14554.9899	0.022489
14555.2519	0.022768
14555.5129	0.024183
14555.7749	0.022874
14556.0369	0.02257
14556.2979	0.02248
14556.5599	0.022672
14556.8219	0.022842
14557.0829	0.023634
14557.3449	0.023462
14557.6069	0.023231
14557.8679	0.023236
14558.1299	0.023362
14558.3919	0.023603
14558.6529	0.024028
14558.9149	0.024753
14559.1769	0.02544
14559.4379	0.026353
14559.6999	0.027825
14559.9619	0.028207
14560.2229	0.029085
14560.4849	0.030823
14560.7469	0.032266
14561.0079	0.03349
14561.2699	0.03544
14561.5319	0.035403
14561.7929	0.036991
14562.0549	0.038694
14562.3169	0.039737
14562.5789	0.040933
14562.8399	0.042171
14563.1019	0.042664
14563.3639	0.043288
14563.6249	0.044325
14563.8869	0.045453
14564.1489	0.046266
14564.4099	0.046116
14564.6719	0.045696
14564.9339	0.045231
14565.1949	0.045841
14565.4569	0.046895
14565.7189	0.045148
14565.9799	0.04587
14566.2419	0.047336
14566.5039	0.04704
14566.7649	0.045085
14567.0269	0.046009
14567.2889	0.046234
14567.5499	0.046102
14567.8119	0.046387
14568.0739	0.046742
14568.3349	0.047234
14568.5969	0.047562
14568.8589	0.047911
14569.1199	0.04881
14569.3819	0.050735
14569.6439	0.052814
14569.9049	0.052992
14570.1669	0.054465
14570.4289	0.056282
14570.6899	0.055877
14570.9519	0.058213
14571.2139	0.058627
14571.4749	0.061557
14571.7369	0.061114
14571.9989	0.06146
14572.2599	0.062614
14572.5219	0.063548
14572.7839	0.062257
14573.0449	0.062539
14573.3069	0.062844
14573.5689	0.061993
14573.8309	0.06185
14574.0919	0.062776
14574.3539	0.063166
14574.6159	0.062533
14574.8769	0.061014
14575.1389	0.058675
14575.4009	0.059425
14575.6619	0.057453
14575.9239	0.055243
14576.1859	0.054983
14576.4469	0.053218
14576.7089	0.053048
14576.9709	0.05197
14577.2319	0.05127
14577.4939	0.051338
14577.7559	0.050263
14578.0169	0.049065
14578.2789	0.049395
14578.5409	0.048745
14578.8019	0.046559
14579.0639	0.044714
14579.3259	0.042584
14579.5869	0.039895
14579.8489	0.037888
14580.1109	0.034723
14580.3719	0.034206
14580.6339	0.032283
14580.8959	0.031744
14581.1569	0.030702
14581.4189	0.029617
14581.6809	0.028095
14581.9419	0.02826
14582.2039	0.027804
14582.4659	0.027162
14582.7269	0.026035
14582.9889	0.02609
14583.2509	0.027142
14583.5119	0.027513
14583.7739	0.026194
14584.0359	0.02525
14584.2979	0.025661
14584.5589	0.02494
14584.8209	0.025271
14585.0829	0.024736
14585.3439	0.025343
14585.6059	0.023895
14585.8679	0.024372
14586.1289	0.023275
14586.3909	0.024141
14586.6529	0.0238
14586.9139	0.022911
14587.1759	0.022589
14587.4379	0.022207
14587.6989	0.022121
14587.9609	0.022273
14588.2229	0.022286
14588.4839	0.021828
14588.7459	0.021457
14589.0079	0.0214
14589.2689	0.020734
14589.5309	0.020823
14589.7929	0.02196
14590.0539	0.022326
14590.3159	0.023779
14590.5779	0.025463
14590.8389	0.027657
14591.1009	0.029414
14591.3629	0.029522
14591.6239	0.032288
14591.8859	0.034006
14592.1479	0.037495
14592.4089	0.040914
14592.6709	0.043783
14592.9329	0.046358
14593.1939	0.049595
14593.4559	0.053625
14593.7179	0.057075
14593.9789	0.061041
14594.2409	0.065063
14594.5029	0.070709
14594.7649	0.077206
14595.0259	0.080002
14595.2879	0.089385
14595.5499	0.099579
14595.8109	0.10788
14596.0729	0.11584
14596.3349	0.12556
14596.5959	0.13824
14596.8579	0.15352
14597.1199	0.1691
14597.3809	0.18816
14597.6429	0.20776
14597.9049	0.22707
14598.1659	0.24946
14598.4279	0.26789
14598.6899	0.28396
14598.9509	0.30552
14599.2129	0.33474
14599.4749	0.3726
14599.7359	0.41891
14599.9979	0.4913
14600.2599	0.57566
14600.5209	0.65281
14600.7829	0.72696
14601.0449	0.79185
14601.3059	0.81591
14601.5679	0.79926
14601.8299	0.78254
14602.0909	0.79782
14602.3529	0.85531
14602.6149	0.94264
14602.8759	1
14603.1379	0.95754
14603.3999	0.82622
14603.6609	0.65612
14603.9229	0.51035
14604.1849	0.39982
14604.4459	0.33608
14604.7079	0.29576
14604.9699	0.27484
14605.2309	0.27694
14605.4929	0.31149
14605.7549	0.38074
14606.0169	0.48405
14606.2779	0.60235
14606.5399	0.70269
14606.8019	0.75515
14607.0629	0.74818
14607.3249	0.70921
14607.5869	0.69358
14607.8479	0.7212
14608.1099	0.79071
14608.3719	0.86222
14608.6329	0.85731
14608.8949	0.7716
14609.1569	0.65101
14609.4179	0.53996
14609.6799	0.44764
14609.9419	0.37274
14610.2029	0.31593
14610.4649	0.27296
14610.7269	0.23402
14610.9879	0.19863
14611.2499	0.1726
14611.5119	0.15318
14611.7729	0.13455
14612.0349	0.11564
14612.2969	0.10496
14612.5579	0.094337
14612.8199	0.084528
14613.0819	0.074681
14613.3429	0.065796
14613.6049	0.058261
14613.8669	0.052532
14614.1279	0.048368
14614.3899	0.04502
14614.6519	0.042546
14614.9129	0.040217
14615.1749	0.03816
14615.4369	0.036714
14615.6979	0.035312
14615.9599	0.03437
14616.2219	0.032595
14616.4839	0.031601
14616.7449	0.031995
14617.0069	0.031795
14617.2689	0.031246
14617.5299	0.030045
14617.7919	0.028661
14618.0539	0.028671
14618.3149	0.028008
14618.5769	0.027975
14618.8389	0.028101
14619.0999	0.027891
14619.3619	0.027726
14619.6239	0.027601
14619.8849	0.026665
14620.1469	0.024329
14620.4089	0.023445
14620.6699	0.022994
14620.9319	0.021394
14621.1939	0.019425
14621.4549	0.019333
14621.7169	0.016905
14621.9789	0.014857
14622.2399	0.014311
14622.5019	0.013495
14622.7639	0.012068
14623.0249	0.010906
14623.2869	0.00991
14623.5489	0.0090307
14623.8099	0.0086246
14624.0719	0.0080707
14624.3339	0.0069063
14624.5949	0.005765
14624.8569	0.0057493
14625.1189	0.004466
14625.3799	0.0047723
14625.6419	0.0039068
14625.9039	0.0037494
14626.1649	0.0035716
14626.4269	0.0032829
14626.6889	0.0030455
14626.9499	0.0026518
14627.2119	0.0025917
14627.4739	0.0027028
14627.7359	0.0024411
14627.9969	0.0020953
14628.2589	0.0019117
14628.5209	0.0020504
14628.7819	0.0014513
14629.0439	0.0015642
14629.3059	0.001655
14629.5669	0.0014462
14629.8289	0.0015103
14630.0909	0.0014468
14630.3519	0.001379
14630.6139	0.0013642
14630.8759	0.0013492
